# Supplementary material for: Series-Spatial Transcriptome Profiling of Leafy Head Reveals the Key Transition Leaves for Head Formation in Chinese Cabbage
Source: Front Plant Sci. 2022 Jan 6;12:787826. doi: 10.3389/fpls.2021.787826 (PMC8770947; doi:10.3389/fpls.2021.787826)
Supplement: Supplementary file 9 [file Data_Sheet_1.xlsx]

## Sheet: Supplementary Table 1
Supplementary Table 1. Summary of RNA-seq mapping for all samples.
Sample ID	Replicates	Raw reads	Clean Reads		Mapped Reads		Unique Mapped Reads
			Number	Clean Q20	Number	% mapped	Number	mapped
SAM	1	14201364	13377197	0.942	11185566	0.8362	10504457	0.7853
	2	15792360	14830108	0.9391	12431942	0.8383	11340301	0.7647
HL1	1	16404707	15349008	0.9357	12772064	0.8322	11712195	0.7631
	2	16951564	16027828	0.9455	13212049	0.8244	12621125	0.7875
L2R1	1	15093309	14185681	0.9399	11654746	0.8216	11109961	0.7832
	2	13934037	13035290	0.9355	10793039	0.8279	9522833	0.7305
L2R2	1	15682881	14810439	0.9444	12521497	0.8454	10411938	0.703
	2	16837888	15740702	0.9348	13515295	0.8586	10260936	0.6519
L3R1	1	17187716	16248245	0.9453	13092044	0.8057	8426566	0.5186
	2	19484571	18224954	0.9354	14898449	0.8175	13686168	0.751
L3R2	1	19952771	18686946	0.9366	15227291	0.8149	13509017	0.7229
	2	18714942	17668089	0.9441	14417685	0.816	13511204	0.7647
L3R3	1	15915063	14812857	0.9308	12316576	0.8314	7980380	0.5387
	2	18058770	17023618	0.9427	14108992	0.8288	13348007	0.7841
L3R4	1	18780734	17650650	0.9398	15313784	0.8676	9346078	0.5295
	2	17832355	16646041	0.9335	14111386	0.8478	12458777	0.7485
L3R5	1	16198097	15289585	0.9439	22652054	0.8751	9020199	0.59
	2	17423085	16403707	0.9415	13631855	0.831	13205678	0.805
L5R1	1	18823385	17454667	0.9273	14017074	0.8031	10013917	0.5737
	2	23735207	22046771	0.9289	17286009	0.812	17286009	0.7841
L5R2	1	18821265	17757541	0.9435	14471148	0.8149	14050510	0.7912
	2	16583021	15355048	0.926	12526125	0.8158	11947496	0.7781
L5R3	1	18138703	16788264	0.9256	13698742	0.816	13242910	0.7888
	2	17524369	16397514	0.9357	13501975	0.8234	13045181	0.7956
L5R4	1	16810507	15764520	0.9378	13439882	0.8526	9795844	0.6214
	2	15572645	14446584	0.9277	11892751	0.8232	11425874	0.7909
L5R5	1	15436747	14528040	0.9411	12223782	0.8414	11431278	0.7868
	2	14972628	13826954	0.9235	21969564	0.8351	10892139	0.7877
L7R1	1	17421384	16130633	0.9259	13119447	0.8133	12067779	0.7481
	2	14383609	13462593	0.936	10911656	0.8105	10259569	0.7621
L7R2	1	15540809	14601338	0.9396	11968094	0.8197	11077425	0.7587
	2	15989845	15060195	0.9419	12235664	0.8125	11679051	0.7755
L7R3	1	15544762	14628684	0.9411	11719425	0.8012	10030484	0.6857
	2	15366208	14568813	0.9481	11795047	0.8096	10232775	0.7024
L7R4	1	16090165	15227460	0.9464	13036995	0.8562	9038806	0.5936
	2	16009979	14845781	0.9273	12112391	0.8158	11491133	0.774
L7R5	1	14870040	13974321	0.9398	11327838	0.8106	10113739	0.7237
	2	17223766	16099040	0.9347	13853227	0.8605	9787377	0.6079
L9R1	1	13738962	12748856	0.9279	10194590	0.7996	9188649	0.7207
	2	15579093	14565651	0.935	11913420	0.8179	11228797	0.7709
L9R2	1	14904532	14114976	0.947	11631032	0.824	11257740	0.7976
	2	16966459	16116330	0.9499	12749112	0.7911	8338171	0.5174
L9R3	1	15417032	14558507	0.9443	12009098	0.8249	11101020	0.7625
	2	16350275	15548554	0.951	12717233	0.8179	12218580	0.7858
L9R4	1	15307885	14317319	0.9353	11901911	0.8313	10026695	0.7003
	2	14910489	13996033	0.9387	11544564	0.8248	10822936	0.7733
L9R5	1	14874436	13846330	0.9309	11515425	0.8317	10788126	0.7791
	2	15646103	14892921	0.9519	12435898	0.835	11454039	0.7691

## Sheet: Supplementary Table 2
Supplementary Table 2. Gene expression in all tissues.
GeneID	Averaged TPM in 24 leaf tissues among biological replicates (n = 2 )
	SAM	L1	L2R1	L2R2	L3R1	L3R2	L3R3	L3R4	L3R5	L5R1	L5R2	L5R3	L5R4	L5R5	L7R1	L7R2	L7R3	L7R4	L7R5	L9R1	L9R2	L9R3	L9R4	L9R5
Bra000003	6.43567	8.86789	8.92759	5.21144	12.9768	9.04488	9.93477	7.60579	3.20751	9.38097	10.7018	10.8232	14.6527	4.69328	17.7442	15.8072	28.2958	17.7234	15.4622	21.0121	14.6795	23.9197	22.8143	17.1402
Bra000004	1.88833	4.00558	8.33602	1.60876	8.8054	8.90669	6.2328	1.48973	1.30808	9.89155	6.72649	9.27064	6.05662	4.13945	11.3461	8.76226	12.0942	20.4363	16.37	11.5558	12.0874	10.6639	13.2527	18.488
Bra000005	26.3284	29.4884	26.2136	33.6354	27.4732	27.1978	30.4764	42.8101	58.3828	27.4303	25.5303	30.3064	32.9957	49.1985	40.3656	34.8067	25.811	20.5247	34.4572	25.277	34.5843	27.023	38.5036	39.0455
Bra000006	287.403	314.831	218.371	313.21	129.129	155.966	165.708	185.898	196.613	90.8356	94.8298	84.1372	119.234	150.49	61.7362	59.4484	82.9533	82.0818	82.8458	57.2995	35.3599	81.0046	55.1736	53.3298
Bra000007	8.39724	7.64482	6.89254	7.59465	7.57253	7.35853	9.55208	8.17608	7.13731	14.6041	10.1159	12.3341	15.733	13.1599	41.6394	33.8053	34.538	22.7184	26.074	17.8447	11.9048	16.8708	10.171	18.7193
Bra000008	2.10418	2.08934	1.37492	1.10151	0.505336	0.756358	0.764085	0.199478	0.326896	0.107257	0.101018	0.290444	0.304465	0.189759	0.107597	0.103225	0.12435	0.439888	0.114243	0.078695	0.0796115	0.332749	0.0977575	0
Bra000009	290.094	352.134	329.41	457.136	306.952	313.313	325.981	299.353	358.253	99.0823	190.043	115.561	151.154	142.565	60.753	66.1799	57.1096	45.5158	53.9686	88.9938	70.8549	110.414	60.9848	56.2458
Bra000010	0.808225	1.03773	1.81545	1.54771	0.278396	1.55298	1.33396	0.741038	0.877251	0.13182	0.626431	0.282783	0	0	0	0.027198	0	0	0	0	0.06819	0.144082	0	0
Bra000011	115.645	70.7562	71.6062	55.4248	67.819	77.0315	66.7476	47.4438	39.5277	30.5437	41.4839	41.6516	63.4971	32.3297	11.8342	12.5225	23.672	28.7175	18.0781	3.05215	2.18805	14.9136	9.05623	9.52731
Bra000012	5.07312	2.15453	2.29521	1.34346	3.12186	2.83891	2.55782	2.81444	1.72439	3.72585	2.78865	3.2403	4.55665	2.79359	3.10683	2.6355	3.9752	3.10938	2.54866	1.7482	1.15737	1.8537	2.24202	2.1699
Bra000013	7.47688	7.20508	7.07998	3.92965	4.67856	7.262	5.80267	3.39156	3.46718	2.22311	3.82397	3.39084	2.20798	1.88069	1.66385	1.88184	1.98118	1.91002	1.95254	0.736881	1.10419	1.73461	0.872839	1.36402
Bra000015	54.73	76.2405	101.983	37.6237	90.6479	92.5991	95.5045	55.5897	28.8737	108.679	107.255	92.1573	77.9677	60.3643	64.411	78.2393	64.0593	66.3532	55.5332	39.1653	37.8239	49.0575	88.5638	94.5329
Bra000017	0.563468	5.52184	0.251673	0	1.98224	0.666832	0.314929	0.069598	0.08285	10.7811	6.33945	3.65184	1.13417	0.484221	24.2523	18.8201	22.2673	2.87698	5.12252	43.4635	55.3414	46.9046	38.2181	17.3964
Bra000018	32.7018	21.6875	11.6253	39.4865	4.9401	7.06006	14.9918	32.1317	49.2746	4.74849	8.00743	7.37139	23.0948	25.255	1.7507	2.28838	2.63582	4.33694	4.82795	5.01166	3.94989	6.99026	4.25149	2.566
Bra000021	0.0388645	0.116305	0.531845	0	0.623525	0.814469	0.0981325	0.151651	0.0812785	1.60198	0.582828	1.54526	0.101634	0.087185	0.373503	0.889258	0.141148	0.054388	0	0.134088	0.308215	0.0762745	0	0.0558295
Bra000023	11.5993	11.3505	8.78181	6.17647	11.0302	7.90663	8.39679	9.12293	7.09027	10.1485	12.6914	12.7726	15.3495	12.7046	16.0161	14.297	19.4581	27.1379	20.3077	18.6565	15.5307	18.1034	23.7091	18.5891
Bra000024	15.7206	12.1731	10.8649	10.2247	8.4129	9.59096	9.89382	9.85097	12.6234	3.65023	6.06977	5.45826	6.85418	10.4729	4.25966	3.8606	4.71833	6.58806	4.22239	1.52024	0.917263	2.98962	5.35325	6.019
Bra000025	1.57778	0.603336	0.432691	0.717715	0.047734	0.0499725	0.366652	0.269448	0.155718	0.038408	0	0.045235	0.157578	0	0.416561	0.044188	0.050823	0	0	0.068281	0	0.120506	0.221101	0.377607
Bra000026	4.56716	5.5632	3.78402	4.88799	2.79853	2.76867	3.42905	3.8142	3.25931	1.02193	1.17336	0.732038	1.6951	1.10069	1.30467	0.735604	1.00148	1.06456	1.20035	1.45863	0.803746	1.62712	0.842278	0.201563
Bra000027	0.410608	5.05427	0.854229	2.81908	0.12536	0.594435	1.96149	5.09375	4.55303	0.172474	0.771703	2.13409	5.56683	4.99068	0.600348	0.694943	2.27437	6.68389	8.96498	7.91978	4.04112	14.9014	17.7657	16.9174
Bra000028	22.3509	26.0213	39.4686	23.2819	49.2314	52.6874	40.618	23.342	16.8391	54.2996	54.7859	43.7814	27.9867	18.3169	41.0628	32.7279	32.4653	24.3241	19.3554	43.2453	40.4832	35.5992	17.1974	17.695
Bra000029	21.1037	34.8973	19.7032	74.6146	14.5895	13.6418	25.7457	70.0323	74.9979	16.6036	21.2138	26.9808	104.732	62.8216	22.3537	28.9633	42.0263	76.7491	64.7599	15.4626	9.1969	14.1026	13.9382	18.4045
Bra000030	3.18495	1.87917	1.19869	2.81326	0.997776	1.34514	1.07975	1.31475	2.43923	1.19062	1.56299	0.961776	2.20074	0.705595	0.588137	0.827181	1.25309	0.158857	0.887636	0.89498	0.868398	1.01647	0.0406005	0.130268
Bra000032	13.069	19.9133	11.3675	18.6124	15.2341	15.151	15.9724	19.6274	27.96	10.4099	15.8911	14.5841	22.7576	22.7727	15.8029	15.9722	19.9082	20.4806	22.1376	36.3647	28.4052	29.2144	25.7474	23.1822
Bra000034	82.4914	69.8211	68.7272	60.6324	45.8004	50.9441	50.0033	51.9147	55.4683	19.6911	32.8952	25.3756	17.6033	31.5342	24.1741	27.6686	15.8454	11.7844	11.5463	22.2275	23.0635	25.6302	14.7185	11.5841
Bra000035	22.9644	19.7345	17.8599	14.5539	29.1298	22.2806	22.2388	25.2461	29.7664	30.1491	31.3039	37.9258	28.4409	38.326	36.8109	37.9409	31.4711	39.9173	31.483	36.7669	41.8728	35.1061	44.9853	44.9189
Bra000036	25.3048	40.5913	76.0073	24.3783	87.6727	99.1333	75.384	20.6175	21.668	62.2647	86.5607	66.2005	18.1663	20.4164	31.0668	35.6907	26.7721	16.9844	13.7462	24.7293	25.1052	23.0125	14.8875	11.5202
Bra000037	21.0164	19.4638	20.4725	16.3731	8.33629	15.2328	15.6062	18.1016	24.4447	5.19468	7.69428	7.50235	12.3988	25.3671	3.50669	4.07682	4.27137	11.9474	9.73931	2.49601	1.29504	4.40291	3.00201	2.71689
Bra000038	5.48521	3.25245	1.81481	11.6695	1.91624	0.866135	3.42735	12.1651	11.2771	2.45882	2.4811	4.62292	12.215	7.11228	1.55718	1.40865	6.33039	10.2702	3.96137	0.674295	0.215766	0.712199	4.38368	4.47188
Bra000039	6.87992	6.84541	4.80365	12.4918	4.58018	3.9708	5.8425	11.922	12.5612	5.14177	7.01139	8.47052	15.2988	21.8618	1.69469	1.59903	3.50178	13.3065	11.4151	1.30431	0.0572875	1.4168	1.71812	2.01379
Bra000042	16.3168	15.5937	8.53558	17.4791	6.61236	10.079	8.54929	10.5176	19.715	7.29178	10.5572	11.436	21.0057	26.4608	3.73283	4.70162	8.69871	26.5241	21.252	9.41048	3.857	6.11974	24.7999	19.7265
Bra000043	6.99524	8.42599	7.22842	6.91669	6.20098	5.62851	7.80791	8.75914	6.32049	5.00142	6.82433	7.52694	14.793	9.40396	7.74905	9.67574	12.2687	17.2644	15.1884	11.5398	9.83244	11.392	17.5437	17.686
Bra000044	0	0.105739	0.075039	0.013439	0.252059	0.201283	0.029746	0	0.016804	0.435123	0.360341	0.232084	0.030118	0	0.743846	0.76208	1.09537	0.072425	0.369574	2.16134	1.63568	1.57373	0.113157	0.012129
Bra000046	3.83464	4.35135	4.61878	7.50715	3.35417	2.04703	5.4466	11.5115	8.86753	2.30179	3.08245	3.58131	11.5444	12.1715	7.87104	10.1816	11.7447	18.5628	21.557	18.748	18.9763	17.1164	31.0895	25.9848
Bra000047	16.807	37.3992	50.5065	21.8869	67.1916	63.486	50.162	20.4181	14.1443	69.9523	52.9327	47.1545	13.1044	10.602	58.942	48.4844	35.6714	10.7506	18.8517	71.2905	81.1008	70.2522	25.2465	18.9819
Bra000049	0.0171	0.0961475	0.699118	0.955454	0.14289	0.993675	0.24804	0.176467	0.0847515	0.202192	0.162424	0.319721	0.671134	1.4206	0.202246	0.546398	0.710711	0.372615	1.15435	0.854572	0.246968	0.627362	0.154839	0.160688
Bra000052	29.0578	15.5509	4.70443	7.99193	6.2645	5.20818	3.96028	2.31927	2.01742	5.10429	3.36436	5.82034	6.36806	4.23079	3.87451	3.20194	5.09386	10.1775	9.77037	31.8671	27.6368	30.0832	40.4415	31.0102
Bra000053	0.275867	0.469288	0.461352	0.555142	1.17368	1.15174	1.04717	2.21076	1.75095	2.37985	2.02497	4.47024	3.07533	3.47566	0.496358	1.15644	0.305394	0.573399	0	0	0	0.172155	0.105535	0.191914
Bra000055	12.4049	18.8424	25.8351	9.72889	32.059	27.9736	25.2782	9.92414	4.07671	23.6176	22.5284	20.6194	10.8657	3.85564	19.9149	20.3963	31.5497	11.1975	7.39096	8.77151	7.37855	11.3114	4.48488	4.42235
Bra000056	62.9561	90.2475	74.7242	166.716	55.9496	45.9895	97.1671	123.619	103.924	36.9789	35.0432	41.6029	75.5457	92.1258	36.6198	44.7941	36.5652	37.1666	93.2707	17.2717	10.9274	20.602	38.9754	71.4085
Bra000057	28.9489	29.5452	23.0238	26.4393	17.2978	18.693	22.8425	16.4072	13.1341	9.1535	12.4171	12.6141	10.9746	8.48072	7.68447	8.86403	10.5048	7.25168	10.6335	2.87866	2.32486	7.7386	6.12161	8.44168
Bra000058	1.67168	0.709938	0.051992	0.049731	0.0677255	0	0.061075	0	0.0915645	0.112744	0	0	0	0	0	0	0	0	0	0.243993	0	0.0445025	0.173029	0.42168
Bra000059	518.785	99.0559	32.5852	50.4719	11.4467	19.4314	27.8221	65.162	27.2872	3.3587	7.73243	12.5994	9.47964	10.8404	0	0	0.310816	0.165106	0.818731	0.387066	0.0690885	9.18019	2.62733	15.9648
Bra000060	10.1001	18.443	11.4576	6.10241	21.2446	11.7435	10.0959	10.7557	3.77561	162.892	44.4222	79.1429	43.9949	46.789	191.524	145.821	101.963	76.7188	72.4026	71.1344	67.5165	71.4669	96.5463	107.894
Bra000062	20.3084	18.6214	16.5212	18.7218	12.8722	16.3188	16.5003	23.6322	31.2873	9.17031	15.8447	15.5494	22.2894	27.0832	14.3483	15.6297	14.9881	22.1185	19.5232	22.6728	22.0087	19.7378	22.1535	20.8866
Bra000063	7.10523	14.4234	17.4322	12.4788	17.2867	18.705	13.2684	8.32771	5.73356	14.2243	11.4925	10.8101	3.85581	2.68176	20.84	18.3909	13.7233	5.29977	6.42389	15.3672	14.8764	13.892	11.7585	12.0583
Bra000064	25.0199	94.3449	88.6793	49.6928	98.4375	79.8438	87.6766	64.4534	63.1064	37.3644	124.819	76.5226	61.6822	69.6214	69.1731	78.0337	58.7821	75.8035	48.0165	54.9135	34.6436	52.1295	74.1424	85.5404
Bra000065	0.931956	4.44506	1.53616	4.91691	2.64112	1.73343	1.62151	1.22709	3.40492	3.92166	2.58556	4.79966	8.07394	12.2489	17.5507	15.4176	15.6199	23.598	30.5365	17.0304	19.7847	15.0377	22.088	29.2921
Bra000069	10.7822	9.87161	9.86254	7.46589	9.80327	9.47011	10.0662	6.00669	4.40345	4.55001	5.68376	4.97108	3.68825	3.30149	1.92219	2.37774	3.20017	4.06767	3.3804	2.2591	2.03761	3.20118	2.04922	2.66336
Bra000070	0.793876	1.88848	1.87652	0.795288	2.20763	1.97323	1.73242	0.466128	0.279031	0.981992	1.38067	0.873621	1.14756	0.37765	1.92341	2.21878	2.40357	2.12044	1.71953	1.94518	1.52119	1.59349	1.93399	1.24079
Bra000071	6.98991	7.66417	7.89373	6.63453	5.54547	5.44161	6.56046	8.04936	6.91265	2.20514	4.55464	4.64574	5.74863	4.95	2.27472	3.24046	4.95506	5.78741	6.68075	11.7767	7.09598	10.6465	4.29844	3.75384
Bra000073	0.197642	0.462879	0	0.238771	0.116197	0.154838	0	0.692264	0.208319	0	0	0	0.093305	0.185914	0	0.27116	0.299264	0.393912	0.24463	1.83672	2.48571	1.51683	5.52271	1.67496
Bra000075	13.3107	15.5411	11.7466	15.4575	6.28169	7.43931	7.32299	13.3324	13.3997	5.2132	4.64443	7.16427	12.3834	13.2865	8.55386	11.433	12.5392	14.898	17.0163	12.0394	11.72	15.1609	12.6037	13.0291
Bra000077	51.4338	30.8075	15.0125	32.7591	1.33488	6.30958	6.15774	10.4439	17.4183	0.475154	0.788168	0.602145	1.17838	5.69053	0.0425215	0	0.084967	0.625223	0.410521	0	0	4.97472	0	0
Bra000079	1.27412	1.14312	0.0154395	0.314051	0.0905015	0.208376	0.264014	0.073602	0.525068	0.446875	0.2556	0.379698	0.213458	0.224699	4.66862	4.47734	1.45904	1.18036	3.04249	16.6539	13.5878	11.0771	9.00123	11.6991
Bra000080	3.06397	2.02597	0.37426	2.0825	0.562943	0.951033	0.521851	3.05378	1.71728	0.426609	0.862494	1.14958	1.09218	0.964436	4.86194	5.57956	4.12985	1.64127	6.05494	29.3401	17.3769	17.88	13.1548	16.5354
Bra000081	24.1867	22.7652	22.1171	27.2773	16.0298	16.1434	22.8094	35.4543	36.8851	9.70925	18.3781	19.0159	33.2406	31.0104	10.7019	11.278	12.92	20.209	21.2058	7.35892	4.50049	6.80611	9.62248	9.60057
Bra000084	26.0416	21.0389	18.8512	25.9078	13.5145	16.607	16.4873	22.7258	30.7691	9.70601	13.0879	12.5187	10.6731	17.8555	6.47644	7.10395	6.47902	6.87718	8.59435	9.73792	9.43312	9.37809	9.09684	7.37871
Bra000085	14.0956	21.043	24.6436	15.0812	16.3893	22.1892	20.1091	10.2052	10.1568	10.0004	17.8896	12.941	9.98626	8.43423	10.9185	12.2988	15.5599	12.5449	9.89305	11.3759	8.53739	10.6479	7.56673	7.36697
Bra000088	42.4385	42.3187	34.3431	29.6374	31.3945	31.4252	26.6709	21.117	27.0747	23.0169	23.7273	21.2934	24.0504	20.1811	35.7397	33.1478	39.1075	36.7931	44.9272	86.9052	98.0095	68.786	43.5471	39.6583
Bra000089	16.8487	16.1676	17.8396	11.336	27.1986	23.9586	16.984	12.1217	13.0448	30.4988	32.3883	29.0622	16.5946	13.0624	27.2213	30.4078	16.4357	15.0781	9.79242	30.3108	34.8542	22.9917	12.3021	14.9467
Bra000090	10.1909	65.5485	90.651	82.0418	39.7143	47.684	73.2276	80.4123	85.7301	24.6893	73.2243	46.0118	64.3102	98.073	13.3247	16.7182	12.8694	15.7066	45.5987	6.75642	2.05284	9.97945	67.306	168.498
Bra000091	6.7783	22.4186	17.7038	16.4813	9.26281	10.4991	15.0007	17.4223	22.7609	4.73849	14.7109	8.478	15.3833	32.6542	2.65685	4.24283	2.66363	7.79539	17.4945	3.21435	1.02771	4.29084	18.6172	43.7273
Bra000092	4.71769	7.77107	12.3878	3.2135	11.9029	13.5756	11.8672	3.06882	0.826527	8.29962	12.2513	10.6234	2.20204	0.657693	5.717	6.3304	5.87142	1.21429	1.8065	2.19231	1.88392	2.33913	1.62845	1.99604
Bra000093	11.4842	24.5309	16.1007	16.3869	15.2709	12.3305	13.0641	3.87861	8.90255	5.63127	15.2418	8.09688	2.76333	5.45178	11.3554	16.0087	8.63994	1.80433	4.35434	4.13655	5.61975	6.99105	5.36672	12.0907
Bra000094	39.611	39.0167	22.8086	18.2413	5.81926	10.9498	11.051	13.5878	17.1843	1.12207	3.44457	3.32954	7.01032	9.39956	1.67205	2.69909	4.57013	11.111	10.3544	2.30472	1.12287	4.64275	4.76907	8.61202
Bra000096	0.860784	0.583426	0.217198	0.14353	0.225283	0.293982	0.352273	0	0.21435	0.25224	0.26946	0.558339	0.348434	0.312453	0.266118	0.362097	0.57947	0.764173	0.407396	1.44469	1.39218	1.69456	2.31491	1.94177
Bra000097	15.7472	15.3676	8.6931	17.2683	2.52484	5.34079	6.71542	7.9744	11.5905	2.18554	2.84437	1.67407	7.92492	8.32358	0.0632295	0.436311	0.813818	2.64222	2.75564	0.387526	0.12661	1.56473	0.455605	0.357441
Bra000098	9.17735	13.7815	14.1128	8.14565	18.2229	14.4557	15.8144	9.69347	5.42125	11.046	11.0245	12.1506	13.0523	7.77276	20.4251	18.522	27.7057	19.3866	15.6306	32.5047	24.4702	25.3296	21.5204	15.3431
Bra000100	15.3491	15.7919	13.0302	14.3487	10.007	10.5037	14.6129	20.1914	23.3133	11.2226	10.5614	11.2228	21.8532	21.9659	14.9866	14.0423	18.649	18.3628	20.4064	21.5126	17.6061	18.2593	17.1908	15.0289
Bra000102	36.2308	39.8243	23.667	14.3986	32.2972	27.1906	23.517	18.5464	19.7409	31.5143	24.0468	25.4541	34.6809	31.006	51.625	47.6468	48.4321	37.7004	45.0924	153.938	133.577	123.118	64.7304	47.9141
Bra000103	3.35905	2.69598	1.83685	2.36669	1.4025	1.36178	2.23633	2.02634	3.49342	0.77798	1.53909	1.73341	2.62763	3.66532	1.55649	1.81075	1.71497	2.78113	1.86519	2.45902	2.16845	2.37498	3.1849	2.63584
Bra000108	7.68094	6.80732	7.30161	4.45998	5.49618	5.78378	5.92323	4.44077	4.71018	2.16633	3.90298	4.41051	4.64633	5.11961	2.11267	2.57092	2.91378	5.25701	3.84193	1.99729	1.29869	2.59854	2.21296	2.36977
Bra000109	12.0481	3.47031	0.843078	0.390991	0.0483165	0.156423	0.256258	0.12323	0.138751	0.816764	2.43181	4.54376	2.16272	1.37718	15.6478	19.391	27.324	7.63237	3.75542	2.13964	2.60277	3.31489	2.90446	1.63398
Bra000111	158.966	79.5493	109.755	139.698	76.7434	77.5732	204.378	481.017	436.067	159.132	181.803	275.443	742.387	932.308	144.455	141.533	183.603	673.13	658.044	163.794	64.3789	74.3718	237.614	407.502
Bra000112	104.055	74.4685	91.987	73.4426	97.9778	95.7345	87.2366	72.1929	67.5052	88.396	65.9924	67.0778	44.5991	54.1679	73.519	54.3631	42.872	33.7606	29.0023	21.8371	26.431	43.7048	29.268	29.2387
Bra000114	28.1739	18.4098	17.5037	10.6392	14.8214	15.9412	15.2533	13.1797	11.627	10.0589	11.7496	13.4575	11.8519	11.5159	16.8339	16.7753	16.8497	15.4419	13.0048	17.5981	15.8258	17.4472	12.083	11.6827
Bra000115	13.2139	14.4644	12.2531	18.0119	12.3818	9.38388	18.5648	34.8625	30.2735	17.8564	12.4521	18.355	27.8194	47.1646	22.4186	20.8584	19.9759	25.7074	30.658	34.1134	37.4949	47.8848	68.736	60.674
Bra000117	4.30284	13.1414	22.9353	2.52225	26.7277	34.4715	20.3795	4.94557	3.26459	14.5175	27.4716	20.933	4.20912	5.57312	19.6072	20.5202	17.549	10.1726	9.84801	23.2145	31.6791	20.4268	19.9223	18.5521
Bra000118	36.3871	42.0371	47.6564	22.5423	70.5488	60.4022	48.3999	23.7857	19.7148	71.2688	74.5481	84.2813	61.877	31.7737	72.8354	81.5235	84.5078	81.8353	77.7803	83.6421	86.1533	77.4141	73.8795	85.2538
Bra000119	1.14095	0.584875	0.635166	2.15328	0.577225	0.676952	1.6874	7.56003	8.74713	4.21764	4.24321	5.11704	14.2052	19.7903	2.8707	2.51003	5.17285	18.4361	15.9573	2.15842	0	0.079873	0.958453	1.02081
Bra000120	14.1304	15.6738	21.0191	11.0904	18.7953	24.5743	18.6366	13.3754	11.7242	16.9616	17.784	18.1123	12.5694	17.1906	14.9068	14.4401	11.6846	13.83	10.3753	10.1766	8.7591	10.5495	9.95365	9.32135
Bra000122	0.521339	1.52801	2.28538	1.02898	4.24598	3.68662	2.5547	6.827	3.56766	4.06645	3.24425	1.99723	9.04374	5.97476	2.67807	4.10279	1.65932	0.411859	1.22652	7.00094	6.82604	6.40625	9.12437	15.8525
Bra000124	3.44402	5.99804	4.83989	0.973699	12.0735	9.85418	5.36599	1.99101	1.37818	18.3298	14.0921	5.78945	0.868707	0.586487	13.861	10.8395	3.61737	0.687831	1.75896	17.2356	27.3186	18.6935	10.2125	6.93386
Bra000125	96.977	23.1481	12.5518	28.3721	9.89817	10.4318	15.5	20.432	12.4203	2.93833	4.56994	5.73245	22.2004	12.3467	4.15386	4.22456	6.95843	13.2027	11.366	2.83281	3.11584	6.91618	10.4391	11.2872
Bra000126	22.2566	14.3618	16.3037	9.62074	14.0858	13.5808	14.7954	14.8362	13.3821	9.44965	13.0794	13.9921	9.71788	14.2691	14.9662	15.9666	14.0707	10.643	9.92245	15.7289	14.8128	15.532	10.819	9.67699
Bra000127	15.4349	18.8548	28.2112	12.7925	28.5613	30.1742	23.5024	13.5893	12.4797	24.9801	24.36	22.8641	16.0849	13.3173	25.5403	21.8375	19.5998	13.6668	11.1505	29.0323	32.7086	30.7806	15.3873	12.2415
Bra000128	2.98943	2.45189	1.42485	2.18152	0.0467055	0.496513	0.664015	1.036	0.947197	0	0.054461	0.016285	0.299066	0.848236	0.0210095	0.019087	0.182873	1.29045	0.390423	0.152222	0	0.412416	0.606488	0.517208
Bra000129	909.492	457.214	108.273	63.7136	1.10234	11.156	14.8628	3.20143	8.7732	0	0	0	0.137129	0.0288675	0.129567	0.31062	0.171166	0.172903	0.329308	1.78115	0.534022	46.007	0.185302	0.193345
Bra000130	1.40483	3.29915	1.44663	0.968116	2.60859	2.08896	2.8067	5.37043	6.29898	11.7964	10.2962	12.7676	18.5389	28.152	19.3198	19.8566	19.4213	32.3347	31.024	25.3043	30.2326	29.4701	26.9004	31.633
Bra000131	32.406	38.0521	32.7863	61.3999	23.3653	27.2439	35.258	40.9638	65.7921	10.3133	20.6694	11.7399	20.0978	23.7172	7.37717	7.18736	9.22986	7.87562	8.86584	9.24648	8.02992	13.4802	8.97926	7.13402
Bra000132	0.424907	1.96641	1.67667	1.08369	3.56814	2.88384	2.68145	1.42291	1.32039	0.795473	0.649236	1.23207	2.20413	3.9472	3.38285	2.85851	2.74549	3.89545	13.9123	23.2449	32.7712	23.9457	10.8314	13.3633
Bra000134	4.77901	3.37153	1.45037	3.9059	1.83827	1.604	2.73624	4.48377	6.38181	3.10259	4.89113	6.31016	14.4257	14.6159	6.91123	6.62631	10.9278	28.6554	18.1558	12.4039	9.14062	11.2708	20.0813	22.7519
Bra000135	290.611	331.343	312.656	445.24	274.207	308.226	315.565	256.702	455.136	99.311	222.976	128.042	124.622	165.405	46.0225	61.0274	36.8872	34.3546	37.1687	49.738	48.6769	67.5744	31.0015	28.8222
Bra000136	16.0771	10.4771	7.717	7.91868	6.70232	6.67653	7.5687	9.02921	6.99488	5.62902	7.2576	7.57148	12.4414	11.5592	13.115	12.3363	15.602	19.4799	15.9605	12.8094	11.0402	16.0087	10.5333	11.8506
Bra000137	2129.09	361.15	30.2112	45.2953	1.8764	3.85234	3.61997	1.16856	3.01054	0	0	0.119875	0	0	0.145608	0.303848	0.281151	0.176039	0.175551	0.517872	0.313593	29.0013	0	0.818929
Bra000138	1.95194	1.54001	1.3864	1.24788	1.60173	1.5754	1.36974	0.772694	0.590847	0.462159	0.457436	0.449678	0.290194	0.242314	0.348673	0.254992	0.474201	0.090859	0.178534	0.141714	0.224245	0.50129	0.292062	0
Bra000139	20.0305	27.5603	28.3495	17.9796	42.1113	23.8329	27.7938	19.2032	19.3191	31.8315	35.7421	35.4556	22.8739	14.3944	40.8815	44.6851	40.7099	37.7398	23.2163	29.9441	25.2619	32.5297	44.7378	33.5032
Bra000140	29.9976	70.8284	53.445	84.3314	55.2575	53.6643	67.6634	53.4374	41.7429	41.3941	49.6561	40.076	71.7347	45.8923	59.6371	71.1649	82.0643	106.077	122.73	54.0745	30.8448	42.8155	81.9219	102.896
Bra000141	3.25242	8.4925	7.18865	5.58252	11.4339	9.98255	7.67992	3.35294	3.8313	15.2135	10.014	7.17859	4.21067	3.86965	23.2315	24.0122	20.6791	8.30616	13.1079	22.5686	27.1701	20.4872	21.3118	21.1115
Bra000142	66.1036	38.9079	35.0699	37.8158	12.6619	14.773	20.3019	32.8809	39.6791	5.8799	6.97495	8.77253	10.4245	7.8377	1.29743	1.71467	0.978393	2.10695	1.46627	1.10052	0.688635	7.6986	0.455724	0.411705
Bra000143	18.9098	14.4419	9.76662	21.9163	13.392	12.3367	15.2581	21.0407	21.0221	22.6812	15.2601	18.6928	30.058	28.6069	22.1912	20.517	23.1442	33.4705	34.7515	25.3686	22.7718	25.0711	34.0881	35.7256
Bra000144	81.7781	126.251	265.755	50.5811	453.57	416.98	282.943	60.5694	42.9683	606.537	475.139	468.041	30.479	21.3251	233.311	228.053	125.924	12.5288	15.9369	96.3867	132.333	107.322	35.0929	10.5408
Bra000145	20.6858	15.8173	13.5387	22.4391	8.94312	10.3381	16.3668	29.4592	33.9106	9.41831	11.3031	11.5657	24.0346	34.181	3.40284	4.7891	5.25447	17.4576	19.1408	3.76228	0.41961	2.98076	6.65529	5.74059
Bra000147	2.46159	3.27927	2.2214	1.92034	3.42853	3.07448	2.95379	2.52757	1.45167	2.10349	2.50452	2.6744	2.28322	1.27859	3.74793	3.34043	3.75576	2.03026	1.84871	4.53519	3.60925	4.42107	3.24864	2.32833
Bra000149	82.0306	88.3721	107.016	146.02	92.5319	98.0826	124.553	175.388	200.202	112.776	116.645	121.281	157.179	221.219	73.1796	75.8407	65.8679	76.2297	110.352	61.7579	83.669	76.5508	87.3729	84.5523
Bra000150	11.726	5.52953	2.50656	4.2529	1.83089	2.33982	2.08693	2.49241	2.33075	2.09986	1.27816	1.75628	1.03829	0.815755	5.06303	3.36031	4.43128	0.218411	0.310566	1.28029	1.11665	1.81733	0	0
Bra000151	21.8205	20.1407	19.3488	23.7551	17.7258	16.6688	17.5368	19.7894	28.3561	18.1843	23.2407	26.6198	22.7517	33.8858	22.4627	26.6539	22.1576	23.9367	23.5158	28.0278	31.2011	24.0553	27.9105	29.0545
Bra000152	1.02581	0.207012	0.45598	0.342284	0.475658	0.358168	0.294805	0.369772	0.354423	0.595932	0.458296	0.758124	0.954973	0.291199	0.666309	0.563176	0.330096	0.597977	0.285694	0.474222	0.183639	0.391111	0.404069	0.485382
Bra000153	20.9941	17.5641	17.7014	15.2912	19.8896	20.5683	19.5344	16.7933	15.5883	25.9306	22.7218	23.4165	19.7276	16.7609	25.407	23.8317	19.2554	14.9695	14.6984	24.5953	30.1879	23.3311	18.09	14.7785
Bra000154	29.3891	29.4199	23.7479	36.3309	21.3844	22.261	25.5655	28.7898	56.2273	39.1988	42.9746	45.7906	36.4802	56.1542	21.809	26.0442	16.3532	21.3007	19.1704	18.5308	22.7824	19.6036	26.4616	29.261
Bra000155	9.01928	8.46867	7.93588	5.69218	7.12889	6.59113	6.81293	4.45523	3.76217	5.52287	6.96972	5.67417	4.8573	3.54268	6.30545	5.4005	6.48695	4.70158	3.66086	4.91041	5.27305	6.40447	4.49472	4.32846
Bra000156	13.4331	10.7119	7.63006	9.6464	9.08504	6.99133	9.00753	13.3862	9.87364	12.8743	13.4261	15.3716	25.9898	18.0239	13.7374	12.0429	22.3083	39.1093	24.131	27.9834	21.9831	28.4781	34.5463	21.4354
Bra000157	89.8755	75.4306	63.006	86.274	48.5248	63.8147	58.6254	63.7268	86.2165	44.5412	36.7471	38.3885	24.8639	53.785	33.4724	27.1714	21.9302	18.8961	17.608	32.8078	31.717	39.8235	33.3337	29.0094
Bra000158	78.197	187.047	78.5856	258.208	88.808	81.2905	104.443	118.769	159.84	108.355	126.693	102.55	87.4801	94.778	183.954	187.919	216.16	106.246	222.92	299.193	412.569	327.101	321.04	331.997
Bra000159	373.487	384.176	425.028	488.102	336.563	410.93	411.742	404.341	399.7	199.686	237.19	163.603	304.647	243.705	95.1057	97.0468	98.9276	139.262	137.867	87.5622	92.0577	120.698	61.8593	60.036
Bra000160	6.24179	8.91203	8.47384	11.5527	2.29879	4.49803	8.38154	13.9753	9.75215	1.14456	2.51519	3.51252	7.60392	3.94115	0.155465	0.481063	0.486598	2.61405	1.13581	0.085758	0.067108	0.858092	0	0.0355875
Bra000161	20.7315	18.0965	17.8475	11.0696	21.8159	19.7826	19.1842	11.1284	8.84976	13.326	23.0547	21.2038	22.9752	9.88875	14.3313	18.2194	22.0658	29.3058	16.3061	12.6582	10.2326	14.6748	18.1804	16.9401
Bra000162	14.4101	7.27627	5.87521	4.4863	2.5911	4.65737	3.91183	4.10553	4.75033	1.66501	2.30891	2.39021	2.71587	2.76432	1.21102	1.34681	1.52931	1.49246	1.22607	0.542511	0.361175	1.54612	0.378391	0.610477
Bra000163	187.524	184.977	178.674	236.303	204.138	176.014	198.867	271.255	299.36	205.783	214.319	231.767	196.605	311.485	185.561	193.939	139.131	115.382	111.978	116.411	127.916	148.815	166.817	163.9
Bra000164	28.1201	16.4396	14.748	17.5921	15.6109	14.2907	12.9927	13.9546	11.6792	14.5513	12.5183	13.44	12.6454	10.2066	7.12478	7.45364	8.84165	5.94907	4.35553	1.51716	1.43752	4.01184	1.62653	1.78647
Bra000165	6.83969	7.39027	7.64663	6.94258	15.2106	11.2011	14.8544	5.82643	2.81078	9.09333	9.11616	9.95537	7.11843	3.04098	13.6997	14.6321	13.8763	6.25193	6.2905	14.7962	14.9704	14.3758	6.57493	5.05696
Bra000166	8.37675	7.13431	7.93041	7.23156	6.86659	7.45383	6.68507	5.17063	5.95188	5.6106	5.5321	6.2948	4.3999	4.47989	3.01521	3.42442	3.48504	4.07042	3.23276	4.47186	4.39974	4.88225	4.49777	3.95521
Bra000167	6.95001	4.53878	2.67539	3.03186	2.57361	2.76742	2.70521	2.70847	3.11067	2.57103	2.97805	2.81631	4.40839	3.76407	3.04228	2.16792	3.21664	4.98163	4.9715	9.27548	10.4815	10.7274	11.0564	10.7953
Bra000169	3.87324	1.88281	0.838749	1.59136	0.119025	0.275948	0.509103	0.605125	0.895618	0.294187	0.278784	0.601561	1.45193	1.09412	0.454609	0.47574	1.60569	2.87671	2.05491	0.466844	0.381825	0.812904	1.1886	1.6819
Bra000170	0.284069	1.84625	0.380654	0.697213	2.59596	1.23267	1.52567	0.33428	0	3.94109	2.39419	1.98442	0.918338	0.83896	7.03328	5.6942	7.53519	0.747081	1.47336	6.71887	5.15821	8.33341	1.96689	0.164515
Bra000171	12.6855	14.5198	14.2633	12.5167	9.1016	9.01181	12.9283	15.2297	13.4742	6.55447	11.6921	13.218	20.13	18.5889	3.7392	5.9495	7.63292	17.5226	14.8076	6.32873	3.56376	6.26512	15.4417	10.9534
Bra000177	1.03366	1.11377	1.2473	1.60739	1.05889	0.531076	0.997192	1.30775	1.02367	1.0562	0.971931	0.986815	0.701394	0.332403	1.19062	1.38136	1.56192	1.09017	0.604915	0.680663	1.54935	1.05641	1.99566	1.65786
Bra000178	0.919126	1.70356	1.23645	2.64501	1.02117	1.56685	1.28221	1.529	2.21523	0.365976	0.886293	0.475056	0.916646	0.477741	0.0930075	0.124544	0.148127	0.192274	0.089016	0.120364	0.152294	0.204445	0.0565455	0.246214
Bra000179	9.90203	2.94588	0.81439	3.4792	0.522826	0.738422	1.14053	1.63604	1.01495	0.486419	0.66769	1.44572	1.44552	0.492963	0.440612	0.693156	1.59829	1.55751	0.811665	0.630111	0.524311	1.34127	0.871953	0.986606
Bra000181	43.0664	29.0059	27.1467	44.6389	14.9509	18.0929	28.3816	55.7447	50.3243	7.97814	12.379	13.8246	46.5043	45.8436	4.83473	5.04795	10.5264	20.9276	19.8227	6.77705	2.14316	7.58684	13.985	10.8219
Bra000182	46.1666	40.8158	35.8046	41.7502	27.6939	28.1782	31.2754	33.7355	39.9468	23.1786	24.8795	24.5896	21.1851	29.1994	18.0779	18.2613	17.5566	14.3434	13.393	21.3521	16.9724	20.2357	20.6376	17.3145
Bra000184	4.2037	9.41715	1.01407	0.713805	0.788212	1.79541	0.594836	0.254083	0.121358	4.04656	1.61918	3.2251	1.50042	1.26091	2.74465	4.84663	5.67314	16.1187	8.4278	40.9929	35.1594	36.5732	22.079	8.40656
Bra000185	2.30062	1.52564	0.435844	1.71135	0	0.092186	0.241877	0.608908	1.79881	0.0561255	0.087673	0.473505	1.37577	1.30278	0.133396	0.074261	0.39915	2.00286	0.868337	0.613509	0.326506	0.357681	0.231734	0.265858
Bra000186	14.9143	9.73147	4.0334	12.9174	1.82504	2.95073	2.83771	4.55184	7.96277	0.69637	1.93719	4.70763	8.44786	7.04066	1.12951	1.8104	2.34918	9.59039	5.38907	0.730587	0.03635	2.5282	2.04504	1.78353
Bra000187	2.05482	1.54555	0.442451	2.46085	0.481544	1.07085	0.354095	1.53035	3.35915	0.586987	0.843989	4.31594	5.5193	5.18068	1.51932	1.40274	2.64994	8.00049	2.64944	1.23705	2.24361	2.17849	4.17264	1.86746
Bra000188	0	0.2485	0.144718	0.050785	0.302705	0.143064	0.284621	0.485795	0.108553	0.231131	0.463722	1.41515	1.27338	0.579048	0.398014	0.211974	0.182793	0.164571	0	0	0	0.061229	0.183208	0
Bra000189	3.88915	8.32007	5.66266	5.91854	3.4044	4.65421	2.42688	2.0513	4.42034	0.971016	1.46326	1.38203	0.368563	0.652208	0.333736	0.430509	0	0	0.808382	0	0	1.63469	0	0.0843805
Bra000190	4.89325	10.7394	19.1585	9.93563	27.1599	24.4224	21.9232	16.1411	13.6101	19.9131	38.085	37.7556	15.0948	5.75181	14.8292	27.4975	21.1934	6.29936	3.03815	5.59171	4.59308	6.43461	3.74059	3.32677
Bra000191	0	0.115845	0.666026	0	0	0.16207	0.264879	0.257906	0	0.916948	1.43007	0.895202	1.01757	0.346971	0.471217	1.06017	0.6575	0.45722	0.133595	0	0.149677	0.223585	0	0
Bra000193	289.26	275.573	230.779	288.33	144.473	159.761	178.343	159.366	157.19	52.9792	61.3823	54.7984	73.0505	73.8031	16.7258	16.2024	20.9638	23.7047	31.5117	4.96036	2.76886	38.5448	7.68049	11.2044
Bra000194	0	0.228733	0.512672	0	1.59846	1.22765	1.48398	0.684196	0.508715	21.3941	12.5073	13.9319	10.5084	11.506	10.8096	9.26524	19.0553	32.1801	15.7492	1.84409	0.302862	1.16524	1.81351	1.06006
Bra000196	7.5144	7.24076	5.48764	4.67829	7.43358	7.15316	6.53904	5.04711	5.42143	5.21243	5.94004	5.7836	6.88111	5.87862	5.92773	6.26246	6.68703	8.04122	3.81774	7.38995	7.37647	5.96468	4.37045	3.40137
Bra000197	30.0769	24.4782	28.0558	16.5306	32.8389	37.9676	31.0008	19.8944	14.2242	27.1896	36.2654	37.8018	30.0685	12.0331	9.897	10.9609	10.3844	11.7592	5.18006	1.83752	1.44494	4.39147	4.65391	3.35862
Bra000198	31.318	21.2951	22.7522	18.338	23.2117	22.0062	22.199	17.2849	19.4431	15.3286	20.3714	20.5958	15.3972	20.3624	21.1553	21.6543	18.5564	18.2502	13.8527	36.6084	32.5735	29.2601	24.2158	21.1817
Bra000199	3.08278	2.2359	5.14702	0.984633	4.09382	5.97035	5.06594	0.751559	1.62603	1.95266	5.47538	3.80413	0.668416	2.42712	0.210388	1.18359	0.544478	0	0	0.236442	0	0.278608	0	0
Bra000200	2.09835	1.13905	1.09126	0.547558	0.857753	1.03856	1.11091	0.905937	0.626262	0.365504	0.569515	0.360264	0.418936	0.312169	0.140431	0.165455	0.0927535	0.178345	0.082714	0.127921	0.278508	0.350977	0.0059655	0.122062
Bra000201	17.5562	15.652	11.5613	15.5407	11.1221	11.3852	11.9322	16.439	21.6112	13.4025	13.594	14.2854	18.2418	24.2454	16.7515	17.0149	18.3168	22.9053	20.7691	21.321	21.3213	21.4367	23.4934	23.2306
Bra000203	2.32583	3.09172	5.16654	0.903578	4.62973	6.20558	3.29576	0.404479	0.463084	2.27568	7.61672	3.86059	0.699259	0.509558	1.45748	1.90168	1.01302	0.160125	0.422084	1.06856	1.84796	2.09289	0.188206	0.384914
Bra000204	15.1125	11.9787	12.1942	27.3908	20.3965	17.538	20.3192	24.0331	29.607	28.5311	34.2642	28.2315	38.3354	24.412	19.2999	27.7659	20.6244	23.6128	22.9446	24.8531	21.3205	26.2032	17.6679	29.2918
Bra000206	25.7484	19.7993	17.5776	23.2777	14.2713	16.3302	15.847	23.8884	21.399	8.64084	13.0085	11.4727	21.087	16.7234	4.27673	3.62273	4.4201	5.50109	5.03488	0.818244	0.596253	3.20032	1.84609	1.32206
Bra000207	23.3759	18.8392	18.8657	20.3436	19.1249	19.1047	18.7395	16.7669	13.7601	22.8974	16.7653	17.0074	24.6238	19.0192	31.01	27.6318	26.8659	25.1564	28.7776	26.856	28.9331	28.5792	26.5017	32.3929
Bra000209	10.3027	9.0761	8.75823	9.005	8.8017	8.77192	8.93456	9.48953	9.72598	3.95376	6.14748	6.11391	12.851	7.76499	3.95084	4.54957	7.34813	9.04508	6.67876	3.21629	1.54554	2.97583	3.74576	3.64608
Bra000211	23.4415	21.6342	27.4196	12.7002	23.425	26.6189	26.1624	26.8835	17.1926	23.3497	24.2874	25.9333	23.3436	22.4678	7.6426	11.2197	8.48763	16.196	8.7353	6.16957	4.14894	12.8868	18.7828	17.8333
Bra000212	0.564226	0.264414	0.407269	0.436326	1.66001	1.21871	2.41078	2.28083	1.5982	1.52067	1.4364	2.00717	3.06434	1.76555	1.07262	1.23124	0.620873	2.1382	1.65954	0.305013	0.187391	0.180108	0.828504	1.07435
Bra000213	5.64219	3.91897	3.45723	3.05167	3.40797	3.58608	3.45941	3.61164	3.35584	4.03167	3.3416	3.73457	4.8571	4.02418	4.16405	4.43053	5.65468	4.96931	4.02606	3.48722	3.26824	3.95395	3.81591	2.81639
Bra000214	42.1448	99.6987	36.2724	154.709	12.3585	11.824	32.2139	57.2537	220.788	13.7434	10.5014	20.0025	111.741	159.922	39.0405	60.2001	54.0987	83.1226	224.524	252.19	248.143	153.552	256.008	321.719
Bra000215	10.5779	10.487	6.54468	3.34391	6.15565	6.51214	5.46088	3.12942	2.18457	6.12311	4.68114	6.11384	4.13028	2.01613	11.8625	10.6495	13.0289	5.62262	4.21836	7.24463	5.10473	8.9932	4.48202	3.8034
Bra000216	11.0105	8.19395	6.3118	5.08232	6.25429	7.78233	4.35207	1.77385	1.50774	7.52388	7.64742	5.01887	1.12625	1.45673	13.814	9.02956	10.9181	1.85678	4.35825	10.0237	6.41593	7.77751	3.88985	4.75492
Bra000217	0.480598	0.428947	0.0668765	0	0.05429	0.146308	0.0369235	0	0	0.544419	0.401776	0.439816	0.119858	0.013365	3.09638	4.59482	4.32775	1.42874	1.36047	1.33532	1.21872	1.9779	1.14644	0.799102
Bra000218	2.95386	3.64173	2.5949	1.9038	3.36426	4.75513	3.11879	4.04555	4.03895	3.47696	6.74896	6.19569	5.25156	7.36307	2.85128	2.1596	2.1511	1.80438	1.43921	0.0885865	0.132326	1.26722	0.946075	0.741559
Bra000220	12.7618	8.68808	8.3448	6.19515	7.40793	8.28596	7.49131	9.09375	8.74676	5.48763	6.23742	6.28222	8.275	7.736	6.03323	5.52093	7.60102	7.31026	6.31364	3.14904	2.69249	4.59172	4.30896	5.33037
Bra000222	0.501425	1.8876	4.70566	7.15399	3.03155	3.07248	5.76356	11.6366	9.66163	2.91004	4.36773	7.04055	13.7438	7.78945	2.48412	2.42635	7.62957	13.5511	6.03231	0.756197	0.26093	1.2277	2.40326	1.65733
Bra000223	1.38207	1.18635	1.21301	2.09475	2.53993	1.52353	1.66963	2.21004	2.26665	2.95974	2.49235	3.80693	6.37072	3.86251	1.52263	1.55975	1.91215	3.2604	2.27929	0.328329	0.112138	0.512706	1.21774	1.03857
Bra000224	4.60114	1.68555	0.827318	2.02921	0.46045	0.704946	1.3867	5.59044	7.55118	0.39215	0.751846	0.710235	7.7074	5.84455	0.270601	0.0720825	0.268894	1.9546	0.290985	0.12741	0.110744	0	0	0.638135
Bra000225	0.729387	0.941014	0.439648	0.875255	1.40418	0.819867	0.666431	1.17461	1.00001	1.49992	1.54044	2.26675	2.2687	1.5089	3.40888	4.25643	6.06667	6.36428	3.69877	1.98856	0.990943	1.60149	2.39912	4.75078
Bra000226	24.7358	22.1632	13.0588	21.6903	9.33846	9.29948	11.0958	14.9892	17.8653	11.5066	10.9481	13.6597	12.7278	18.4513	12.5789	14.0313	14.8856	8.93515	8.12856	14.2276	11.0521	14.9569	10.9553	13.1164
Bra000227	273.564	403.881	297.215	400.985	416.183	347.139	388.274	360.075	316.366	522.293	502.667	527.807	574.947	491.441	556.413	540.704	693.644	558.198	522.014	568.224	546.431	535.016	558.604	525.972
Bra000229	1.28941	0.213827	0.337156	0.313565	0.301418	0.320126	0.509867	0.715898	0.27495	0.513984	0.93281	0.218466	0.245687	0.144534	0.390658	0.467878	0.208149	0.06948	0	0	0.0546755	0.03542	0.274577	0
Bra000230	128.066	117.29	152.367	99.1882	143.791	137.022	140.476	127.486	110.114	84.9351	116.752	138.046	112.931	114.102	54.4333	52.1876	53.6065	83.4129	55.4874	25.605	23.8865	43.955	80.9887	75.3459
Bra000231	9.5556	10.6081	8.88252	4.97109	4.23475	5.00645	6.34896	3.82722	2.49934	4.14829	4.99166	7.71264	10.6478	6.13008	9.27838	8.06653	28.8074	53.4322	23.1246	5.875	2.0879	5.11912	28.2697	19.8098
Bra000232	97.6973	71.0559	72.2069	75.7342	94.5878	69.3433	70.8452	82.0196	94.2422	90.1265	79.1102	99.1059	88.1396	106.012	85.8222	84.0749	76.8464	90.2885	68.6025	57.5875	56.7279	70.0385	102.955	109.632
Bra000234	17.7244	27.5876	40.6769	14.5693	53.0112	44.8794	43.3764	15.0318	8.77526	38.1797	47.2832	44.4994	17.8818	12.1683	43.8668	43.889	56.8012	29.9212	26.2161	28.8925	19.9241	32.562	34.0535	27.7215
Bra000236	8.19851	13.5719	9.81789	5.12164	10.8404	10.2238	9.29815	9.95286	10.408	16.1716	14.5244	19.547	17.7466	16.4697	76.6802	65.1237	74.1954	55.5566	39.403	48.3513	40.0048	46.558	53.0269	53.767
Bra000237	24.7866	24.4877	20.3643	29.2752	21.3435	18.3689	20.373	20.0411	16.3692	15.3832	15.0075	17.2541	14.66	11.4506	12.1472	10.4076	12.5861	9.68682	6.98862	5.36045	4.09119	7.69396	9.71812	8.33884
Bra000238	17.5648	16.8752	14.0799	25.1952	12.756	12.8866	21.4883	46.7428	64.253	17.3499	19.7096	28.2911	47.0634	69.841	24.3545	24.2881	29.0471	47.3635	39.2598	20.5183	17.4868	19.6451	29.466	27.1403
Bra000239	26.9683	32.8859	33.5623	18.4135	39.6489	27.0599	33.1164	20.8116	15.5008	23.5175	27.6218	26.8643	26.6945	15.8394	30.2596	36.1221	36.5174	32.9306	27.2204	27.3665	17.0523	25.9737	27.5551	28.1225
Bra000240	20.3485	16.7251	14.5075	20.8072	12.8463	14.8721	17.4057	34.4776	39.1307	20.6559	18.5528	21.4142	33.2788	46.2892	14.8897	15.0045	13.2129	27.5226	27.5833	15.7109	16.5501	18.5025	19.9854	21.7826
Bra000242	641.755	553.392	639.437	680.78	584.114	615.916	639.142	638.453	604.576	343.988	405.334	335.3	416.838	324.378	181.426	183.436	161.175	214.999	154.277	124.793	118.372	192.1	138.649	127.189
Bra000243	12.4954	8.41928	7.73382	9.34409	7.0676	7.9695	9.99217	11.1661	6.11475	11.9006	9.87384	10.8011	24.2339	6.51518	10.0694	10.1341	20.8258	36.5604	12.1156	15.0398	7.41961	14.1651	15.9734	10.0379
Bra000244	2.33661	9.04688	6.10402	4.68587	1.84094	1.849	5.63348	2.90147	0.668567	0.304247	0.37419	3.46705	1.81163	0	0.614383	2.15401	5.20782	0.649223	0	0	0	0.797813	0	0
Bra000245	5.36125	6.61465	13.1283	2.72621	7.28329	8.60885	13.2481	7.93631	1.43059	6.24998	8.70051	14.6261	5.10719	0.595321	6.13428	9.09297	15.6953	4.48907	0.742606	0.719001	0.65943	2.39193	0.603518	0.221529
Bra000246	24.3997	22.7083	21.6116	27.4119	21.5457	17.1247	19.6904	28.8981	23.3556	23.2272	16.9222	18.3139	21.2722	21.6167	25.3541	22.1724	24.244	21.8179	17.8016	21.0959	22.5681	22.7135	43.2485	38.635
Bra000247	0.570976	0.315607	0.187262	1.25176	0.2152	0.177546	0.388804	1.22125	1.51562	0.172934	0.309133	0.546516	1.37593	1.78985	0.109963	0.155943	0.405162	1.45802	0.840557	0.0259955	0	0.085826	0.044336	0.15334
Bra000249	9.78306	8.90761	7.48219	9.44604	6.47557	6.49263	8.48777	9.16685	8.74285	7.75036	6.23085	7.48547	11.6933	9.24539	13.7947	12.4625	16.733	14.0021	16.8093	14.3363	14.7431	15.2428	15.0922	15.2271
Bra000250	3.78341	1.69581	1.55149	1.63648	1.08149	1.52401	1.69986	2.32701	1.5163	0.810688	1.27998	1.66369	3.50395	2.45726	1.3726	1.6235	1.97493	3.01207	1.52892	2.75238	1.51552	2.02565	2.04681	2.04666
Bra000251	3.06135	3.71701	3.85867	3.85413	2.65521	2.93369	3.67607	4.35881	4.85438	7.16532	8.32452	10.3536	13.8953	8.23956	10.0734	12.1992	21.4192	27.3288	14.2943	3.92143	3.02732	3.59551	14.6076	14.3712
Bra000253	12.0563	11.5624	13.5351	7.31484	13.5474	14.6124	10.6857	10.8341	9.11191	7.77142	13.6196	9.46694	11.0345	11.1349	6.25766	8.07724	8.53393	7.72177	7.47302	8.76067	8.03473	10.3823	6.0931	5.5626
Bra000255	2.42326	4.24094	5.45564	3.30018	6.63489	4.82925	3.38477	2.76837	4.37317	4.82573	5.47024	5.74545	11.8302	5.13214	3.44218	3.97986	7.84596	11.7094	9.55738	3.61789	2.65432	4.98413	6.24063	6.24174
Bra000256	4.85251	2.26336	2.13683	8.06647	1.65069	0.986132	4.65689	11.2873	4.79982	5.57401	10.7377	15.2389	33.6136	22.4601	11.5385	15.3608	30.8394	79.8487	37.4037	5.8174	0.631079	5.07889	21.781	17.9647
Bra000260	27.3724	20.7317	25.2652	19.9556	23.6905	29.4983	24.5573	29.0785	25.5297	26.2944	22.8831	24.7063	21.6018	28.1747	15.6622	14.8534	11.8271	12.6625	13.0255	5.72348	5.94157	9.79192	10.9261	8.22618
Bra000261	0.0826405	0.858621	0.136424	0.046131	0.270529	0.142314	0.0482135	0	0.012493	0.335405	0.0702235	0.170279	0.0866835	0.019815	3.96689	3.05093	2.78063	0.892097	1.56052	5.96769	7.35676	6.86562	3.32657	2.44489
Bra000262	13.3949	10.1329	9.41247	13.5004	13.7581	11.0532	12.2159	17.4066	21.5531	17.8341	19.8707	24.1264	23.3613	20.3475	15.8918	15.3126	17.8513	30.9512	19.6601	16.8593	14.746	14.0009	24.1825	25.588
Bra000263	1.50452	24.6398	246.632	8.75316	995.61	857.325	687.976	60.9217	2.3081	585.909	1501.94	1177.3	26.7174	3.37598	107.898	187.98	71.8284	5.78308	6.09521	78.0211	153.167	38.9976	12.8893	6.86188
Bra000265	21.2703	39.2855	116.495	27.7943	390.237	239.276	174.505	60.056	13.703	242.525	459.47	416.875	27.9455	17.57	108.93	197.308	108.925	48.5862	24.12	145.507	252.448	86.5957	61.8052	37.1222
Bra000266	0.0815855	0.956781	0.0613385	7.86022	0	0.0714395	0	0.529453	2.02007	0	0	0	0.366843	0.832556	0.0305755	0	0	0.328662	1.4467	0	0.258194	0.734506	0.180728	0.219139
Bra000267	40.8811	37.271	54.3589	28.2381	85.2815	82.4704	67.9385	37.6367	32.8235	153.562	188.405	157.109	53.744	49.4519	102.871	119.858	90.25	53.7031	59.5908	81.3512	132.661	123.888	66.6858	67.4633
Bra000268	90.3794	61.4106	50.5857	74.7564	84.009	62.0435	68.8467	89.6717	92.9083	105.518	120.674	153.69	175.714	224.514	135.892	154.699	137.522	228.758	203.361	117.285	120.995	120.946	298.656	251.961
Bra000269	189.899	52.9187	5.79506	87.0495	2.53391	2.8221	6.41674	34.7469	43.7872	2.80045	2.4042	10.6975	34.6367	27.1539	0.38754	1.0687	4.70369	25.2509	31.4207	3.08219	0.077765	8.58121	37.1581	47.1689
Bra000271	2.89336	3.30762	3.82151	2.47171	2.92792	3.25583	3.0179	1.69723	0.867953	1.48806	1.85834	1.47792	2.30083	0.650231	0.715908	0.843965	0.862791	2.91265	1.83415	1.03533	0.657184	1.45773	0.887515	0.662095
Bra000272	16.6318	14.6289	4.53796	9.94163	6.17372	4.54456	5.92994	10.9277	12.5634	5.63641	5.8095	9.81421	15.148	18.0384	8.61616	9.83355	9.08856	20.0025	26.481	84.1481	75.1609	70.0915	46.3491	37.3469
Bra000274	14.33	15.7014	15.8737	9.91302	29.797	18.9796	16.1576	12.9848	15.8496	32.3905	43.4369	49.074	29.0782	28.7647	43.5338	51.9018	42.2991	55.8905	37.0451	44.1741	42.2746	43.1391	85.8965	67.4636
Bra000276	6.79682	13.2285	23.8231	35.9975	25.3642	20.4105	39.5189	64.7425	23.9991	35.2608	50.7962	38.0014	37.2525	10.4297	4.99383	6.53615	12.0031	24.2003	4.12967	0.459388	0.130488	4.32429	0.386309	0
Bra000277	10.302	9.24607	11.4612	16.0879	9.73414	9.77695	12.8082	23.5085	24.1551	8.12118	12.3498	13.1843	19.9056	24.6093	7.40007	7.11765	8.49169	10.8878	9.62888	5.62052	5.3499	5.78397	6.42365	6.84257
Bra000279	4.7396	5.7582	2.71763	1.77448	3.87042	3.32711	3.04239	2.83847	1.72539	4.52075	4.08386	4.73347	3.89255	3.49957	11.2229	9.26947	10.9355	10.3829	9.26722	18.8839	22.4227	18.3819	12.7314	10.8364
Bra000280	34.713	26.6709	26.7317	25.0254	13.6703	18.7358	17.5053	19.2896	20.9948	13.1755	12.3927	9.88887	5.39291	9.23982	14.2879	13.2346	8.4947	2.98313	1.90191	2.10234	3.38079	7.80482	3.07651	3.46043
Bra000282	0.0900935	0.560874	0.217096	0	0.901227	0.742193	0.375008	0	0.094686	0.590218	0.178488	0.0884	0	0.172988	2.46663	1.25016	0.558096	0.480216	0.950883	3.10833	4.6351	2.6185	4.31616	0.140825
Bra000283	5.66532	10.9376	3.12683	21.2055	6.02008	4.08054	11.5399	27.4632	27.4495	18.3749	18.5209	37.5023	66.055	41.4473	33.7342	26.2558	59.5178	101.129	48.9758	53.5541	45.6218	67.1219	61.7404	36.0282
Bra000285	118.67	275.873	580.96	123.533	623.535	745.889	535.734	139.922	84.0799	548.91	558.757	441.479	96.0936	82.6907	372.175	313.772	209.845	114.382	79.0554	248.922	327.2	295.352	167.031	116.098
Bra000286	2.32736	1.33073	1.02377	1.35391	0.699073	0.667674	1.06618	1.8024	2.37458	0.400803	0.541399	0.655048	1.83177	2.67474	0.359081	0.155826	0.304631	1.25276	1.05398	0.260845	0.195536	0.376767	0.630686	1.04083
Bra000288	146.873	127.521	169.872	111.054	127.224	173.439	145.807	118.866	107.495	126.247	114.111	100.483	49.1904	97.8034	100.617	86.7728	51.8263	44.6704	32.7969	55.9315	71.2731	83.9884	74.0221	61.1494
Bra000289	0.94465	3.92396	4.63202	2.63205	5.93837	7.21431	4.76124	6.00568	4.13475	4.1334	7.97897	6.51428	7.82958	6.27542	3.76024	4.52429	3.09568	5.78635	6.07508	5.24651	3.11665	3.60708	6.64075	9.63664
Bra000290	0	0.460952	0.693911	0.69376	0.26004	0.344847	0.64035	0.629999	0.622271	0.0881215	0.395906	0.45597	0.698449	0.678472	0	0.230044	0.0719295	1.04379	0	0	0	0.058763	0.0751625	0
Bra000291	0.710176	1.47541	5.63168	1.07415	8.93564	9.23195	5.34581	0.990513	0.144309	4.2397	7.37799	4.33994	0.486341	0.901664	3.01794	5.18971	4.50815	1.10424	0.47906	0.954148	1.71488	1.9068	0.313271	1.08535
Bra000292	2.74867	0.439626	0.26829	1.33117	0.240682	0.825619	0.202627	0.168888	0.710467	0.342641	0.094482	0.098481	0.042983	0.890795	0.0650395	0.0344005	0.077519	0.055032	1.72829	0.55367	0	0.191697	2.02656	13.5029
Bra000293	14.2184	13.3433	11.0304	14.7039	14.2501	13.2285	13.4502	15.75	17.2433	19.073	17.5888	21.5134	19.0156	18.4454	21.9309	24.1518	22.4477	20.0694	18.9437	17.4025	17.9104	19.023	17.8431	14.1238
Bra000294	6.02611	8.93706	12.2817	5.0741	13.6662	18.1218	12.0294	7.36646	6.21434	15.8898	19.3791	18.0579	9.10796	14.4197	17.8381	15.1481	13.3698	14.2425	10.2651	23.676	28.7952	20.965	16.711	13.651
Bra000295	31.4862	23.8516	22.2467	21.6601	18.1492	16.1286	21.4583	22.934	17.7929	17.7816	14.4156	17.1332	23.1993	15.5529	12.9385	11.7728	15.3304	17.4529	19.4851	7.12808	7.03835	9.57702	7.1524	7.02226
Bra000296	4.16716	1.75631	0.420703	2.33938	0.100334	0.0231205	0.362838	0.81453	1.94696	0.017988	0.1666	0.320934	1.30877	2.69462	0.0394005	0.056033	0.194307	1.4847	1.44405	0.070945	0	0.167618	0.322528	0.418235
Bra000297	9.49034	12.6941	17.9063	8.43744	16.3015	19.2706	14.6177	6.94895	4.69555	10.8125	10.3551	8.76747	6.76265	4.55865	10.4308	8.36514	11.2221	8.7777	8.10784	7.25365	6.3865	7.06773	4.69876	4.44708
Bra000298	7.72315	10.8148	9.5446	16.511	5.24643	6.57616	11.6289	25.5791	37.1019	4.74263	8.57203	10.6261	21.7703	25.7385	3.88723	5.51632	6.76236	10.1461	11.786	8.32107	7.48981	6.17304	5.79536	4.26044
Bra000299	4.98855	7.88016	3.56838	16.1586	3.32659	3.80564	6.75091	20.5445	21.2488	18.9679	17.5673	24.9833	86.5666	84.9667	31.2541	32.145	55.122	134.621	118.769	36.7587	28.8953	23.8056	89.6604	108.626
Bra000300	10.0015	15.3341	13.0409	12.9643	13.8633	10.8521	14.1354	17.5434	12.3904	19.863	19.1211	21.2913	27.4444	19.6476	35.4081	33.9299	39.3481	35.6468	34.7761	40.9857	38.8462	31.5389	25.6302	24.4854
Bra000301	11.0415	3.15745	6.027	4.01933	5.79651	4.3912	9.78135	20.1147	7.84821	18.2394	24.9626	39.0006	81.206	57.8833	8.02332	8.69064	23.2704	69.7566	21.0293	8.6046	5.06225	8.56866	9.97319	11.9534
Bra000302	19.7664	21.6599	18.6914	18.7671	17.9708	14.4298	18.8524	25.815	28.0735	11.4569	19.7258	17.6314	23.8047	25.9558	20.0993	22.9005	14.8482	22.3806	20.3857	19.1573	24.3287	23.6572	30.1666	29.6429
Bra000303	20.3114	25.6924	26.9821	15.8941	14.4505	21.9494	18.9101	11.1225	12.4634	2.60287	6.23421	4.93251	5.20081	6.69696	0.674562	1.26646	1.25445	1.34032	1.79226	0.500556	0.0399375	2.58945	0.42888	0.719654
Bra000304	9.27531	9.99767	9.22199	6.88188	9.94292	9.12367	8.82432	6.09067	4.1813	6.45836	8.01965	6.56449	5.73785	5.07977	9.03212	7.57679	8.44045	6.90745	5.03909	14.8583	11.5267	11.7345	6.46367	6.45683
Bra000305	10.6752	21.2278	12.1203	10.571	19.11	14.5147	12.9349	10.6508	9.68431	37.2798	31.3965	37.1502	25.7607	20.449	65.0807	58.2967	73.1113	65.5809	51.2585	92.1744	108.803	91.6136	106.406	90.0827
Bra000307	2.9417	3.53418	4.06275	1.78076	3.68443	4.00773	3.63169	2.04311	1.77665	1.24721	2.1936	2.1675	1.52782	0.781613	1.60136	1.49844	1.57561	1.13979	0.772669	1.00794	0.66414	1.68853	0.613017	0.353482
Bra000308	3.03594	4.74318	4.24383	3.35268	4.24263	4.00903	4.11502	3.00901	1.67789	1.66601	2.1951	2.40772	2.06848	0.987217	1.55087	1.71445	3.09027	1.48111	0.938484	1.63889	0.603387	1.83407	0.945847	0.477363
Bra000310	13.1262	9.11383	19.6409	1.9293	54.8217	40.1238	21.0074	5.48221	1.48763	52.0955	39.9283	39.2013	19.2828	6.00859	24.8978	30.3533	12.7791	25.6349	29.2658	9.81594	10.9942	19.2615	24.1205	58.7602
Bra000311	616.038	192.139	268.228	32.561	682.394	605.02	29.0293	18.5884	25.7168	583.39	566.238	6.14288	19.3537	7.35757	199.257	290.1	10.257	5.04193	9.31408	91.4784	157.67	84.2472	40.1785	15.8889
Bra000312	5.37092	8.35498	7.36061	12.3959	4.40312	6.30626	10.7008	22.7263	11.5207	2.89887	4.08084	10.1209	11.4829	4.02965	1.24898	1.13891	1.05327	1.20635	1.42535	0.104146	0.05415	1.56455	0	0.1714
Bra000315	395.059	98.1673	149.526	63.872	183.845	195.162	50.9593	43.4133	26.2667	122.052	113.125	53.2223	39.0899	38.6864	32.8732	36.4831	5.82924	12.9998	16.424	31.6443	29.6078	41.1493	16.4372	12.6093
Bra000316	26.5682	26.3158	30.177	30.3786	29.9231	38.829	31.5382	24.6836	32.8854	23.5756	29.6064	23.7449	24.5751	27.7093	16.8461	19.5893	16.6022	9.78636	15.5862	19.2585	17.3254	16.5588	9.75921	16.441
Bra000317	29.9756	24.1176	24.1258	17.208	15.4251	16.8836	18.8031	15.3427	20.9257	4.23595	9.45932	6.39603	4.86524	8.44505	10.0675	10.6044	8.17539	4.38377	4.63016	9.50579	9.17663	12.2813	4.88084	3.59833
Bra000318	2.81293	2.55778	1.79377	1.79052	2.47578	1.93114	2.5561	1.97239	1.44481	2.16952	2.67116	3.20955	3.46023	2.40253	3.31264	3.6612	4.42979	4.45435	2.82511	2.01851	1.86752	2.67364	4.26167	2.97562
Bra000321	145.569	118.628	78.1501	77.587	42.9228	59.5177	54.443	47.2014	62.949	17.2329	28.9963	24.8103	20.8756	24.1647	4.08932	6.77453	6.14513	8.34414	5.75864	1.49176	0.51792	11.838	0.70646	1.12204
Bra000325	86.3534	85.5478	88.1742	102.442	96.5238	89.9388	97.6323	107.443	96.1009	55.956	84.7953	61.9425	89.9357	83.275	54.0586	72.4678	74.0036	55.8197	63.1968	47.9119	47.4674	52.277	46.0839	44.5879
Bra000326	39.6551	34.9139	29.4244	37.9756	27.1998	28.2178	34.2344	42.1887	46.1584	30.418	29.5563	32.0024	40.1363	45.3793	36.2895	35.8229	27.126	26.6055	25.8346	37.2166	47.7763	44.768	51.4218	38.8289
Bra000328	1.69068	2.22713	2.28729	0.685849	1.30711	1.84191	1.52482	0.702647	0.403685	0.481621	0.343371	0.764119	0.261161	0.228481	0.296463	0.410537	0.345889	0.0349155	0.181789	0.067596	0	0.233973	0	0
Bra000330	0	0.459396	0	0	0	0.0282585	0	0	0	0.0746315	0	0	0.0399695	0	0.26629	0.3454	0.289021	0	0.711119	6.46456	2.73038	3.45255	0.053616	0
Bra000334	5.57877	10.0701	16.7505	6.42716	18.4865	21.7556	17.0964	7.58984	6.60831	16.8981	20.8987	16.3489	7.16033	8.12295	17.4278	20.1379	19.004	8.56732	6.0307	9.4325	9.49102	12.911	6.47398	4.07481
Bra000335	21.4551	21.9688	26.9049	19.1484	27.3358	25.4974	24.0247	19.6429	19.5468	26.953	25.868	25.6699	11.4624	15.485	16.7167	14.6463	10.7276	6.95893	8.78701	10.1792	8.42053	10.2815	8.83222	7.37394
Bra000336	8.47268	5.94755	6.87064	5.48828	7.33229	6.98188	6.80227	7.28638	6.27677	7.88532	6.33513	6.38438	7.761	6.89361	7.96087	8.08189	7.04461	8.06584	7.11599	6.28187	5.51687	6.46321	7.40023	7.41166
Bra000337	0.072849	0.186875	0.0804255	0.170493	0.0905655	0.767972	0	0.38501	0.621602	0.505714	0.411568	1.70156	0.544821	0.528286	0	0.0376055	0.0881755	0.117686	0.086581	0.086919	0.0672825	0.137862	0.069082	0.309395
Bra000338	23.6488	36.1894	54.0565	21.2039	28.8403	49.6661	35.3325	13.6076	14.1505	8.98985	12.1611	8.68147	4.03197	6.04555	4.20767	3.65806	3.22416	1.47443	1.96035	1.85823	2.25491	6.70543	0.862661	1.03854
Bra000339	46.8042	41.2498	39.1339	51.1273	28.4737	33.4594	35.7991	41.7184	43.7691	13.1403	19.4064	17.2493	24.984	25.4733	8.66812	8.79055	8.29562	8.41041	8.69617	5.51243	4.82475	9.20595	4.73373	5.01406
Bra000340	52.2813	32.6851	19.0489	38.6497	22.5555	16.8402	29.1058	32.4452	33.6817	5.00361	23.7845	8.76701	11.8535	14.7999	2.38319	3.47915	3.39368	8.61386	5.50097	20.5683	28.9245	20.5007	21.8046	8.97321
Bra000341	9.82349	11.0027	8.93714	6.80959	6.30328	7.61053	8.23902	4.83006	2.44804	2.1492	3.50832	3.9626	4.42981	1.26097	0.655095	0.682654	0.366272	1.66275	1.51545	0.431746	0.47889	1.12959	0.172081	0.338818
Bra000342	4.77477	16.6709	4.78441	5.44066	9.81846	7.32694	8.6549	11.2908	5.30881	31.2517	19.3087	19.6335	19.3006	3.22605	95.3078	75.4381	87.0681	26.1409	34.2766	134.299	179.304	155.237	32.1975	11.38
Bra000344	0.286401	1.06276	0.673865	0.270161	1.44038	1.63233	0.659906	0.0768685	0.0293075	1.27976	1.15286	0.674406	0.857584	0.170297	2.38545	3.55236	4.69154	2.5167	2.75899	14.3901	10.5282	11.8914	5.72354	2.76128
Bra000345	2.71659	1.40305	0.794408	1.30296	0.0580355	0.589335	0.325493	0.513486	0.439648	0.117311	0.0362515	0.064814	0.112001	0.220033	0	0	0	0.224873	0.228393	0	0	0.264365	0	0
Bra000346	7.06672	5.33779	4.93945	3.25753	5.91361	4.62253	6.11141	5.68968	4.04891	3.51362	5.79447	5.03816	4.36451	4.57837	7.74353	8.33266	8.7908	5.50446	5.10477	10.3715	9.37762	8.44523	7.60673	7.4564
Bra000347	5.79125	9.42852	10.7212	13.7826	11.674	13.1313	13.147	25.0954	25.5633	15.9243	24.882	28.277	39.124	51.8528	14.5134	17.2807	24.5051	56.4388	41.8476	14.9792	10.7516	12.7075	27.1188	35.7851
Bra000348	0.062375	0.008734	0	0.0223705	0	0.316096	0.132961	0.350386	0.419855	1.01386	0.648506	1.51815	0.18036	0.819789	0.185832	0.16124	0.106254	0.261203	0.213543	0.0416145	0	0.0433445	0.0208625	0
Bra000349	101.314	90.0502	99.082	134.862	138.277	106.367	137.782	220.607	159.993	114.476	129.401	129.992	186.594	144.639	88.9957	111.615	102.47	116.116	102.996	186.116	203.106	131.139	141.05	144.582
Bra000351	51.6723	44.72	38.4808	54.7516	41.5892	42.5604	48.8938	90.2333	112.69	71.4845	53.8996	66.5728	71.888	133.29	77.6528	70.308	56.3637	62.0827	61.9882	67.6932	81.5727	66.978	92.7711	96.6883
Bra000352	0.617865	1.98979	2.22557	0.225091	5.76668	4.37155	0.961567	0	0.178689	4.82505	3.06972	2.24627	0.04057	0.361268	2.51959	4.65794	2.34364	0.202154	1.63695	6.09708	13.0354	7.17348	8.2999	4.15863
Bra000353	8.31714	8.35437	5.70391	4.86561	4.8764	5.90128	5.57233	4.99545	3.70566	2.83445	4.06423	4.02297	4.39912	3.61117	3.74162	5.20965	5.0748	5.11536	3.49232	5.10768	3.28808	4.72052	2.73166	3.42896
Bra000354	0	0.26606	0.675298	0.036401	2.18038	2.0685	1.02192	0.187847	0.0270955	2.20415	4.37739	2.73822	0.336248	0.096658	0.808036	0.688458	0.635261	0.0329585	0	0	0.050549	0.056565	0	0
Bra000355	29.339	32.6065	28.0501	41.8922	35.7012	31.2403	35.6873	37.2061	49.5753	29.5457	47.2586	51.025	62.6324	44.5951	49.0263	57.5718	57.8563	73.3685	48.5631	50.1688	53.5072	49.72	79.0461	78.2421
Bra000356	146.674	145.531	117.78	179.972	120.379	112.821	128.017	155.075	177.107	118.931	125.101	125.424	141.798	128.964	102.417	131.475	100.973	97.7959	86.2724	108.017	106.459	101.536	111.012	128.046
Bra000357	8.55329	13.4177	24.2464	7.19384	19.7968	24.2854	19.57	6.26365	4.49148	7.67024	11.3575	8.69367	2.24736	3.53241	3.86802	3.58274	4.23137	3.08832	2.04557	4.28964	2.96124	4.31628	2.38417	1.63103
Bra000358	6.41211	12.4298	20.4747	17.5215	9.61814	7.09063	9.90184	31.2855	29.5994	11.6472	11.0566	13.9579	97.8238	134.216	31.4184	32.4817	38.6808	58.5305	105.544	94.7728	88.4347	50.4286	44.6545	77.3276
Bra000359	30.0052	27.9471	32.8872	29.6075	40.0987	38.3703	34.9914	35.0781	30.1556	45.6226	50.6586	52.0889	62.3598	43.7072	51.7177	50.2652	58.005	79.667	55.0786	40.6045	33.5196	35.7455	49.012	52.7195
Bra000360	22.6781	24.2194	21.9815	23.4171	28.5745	24.4435	25.2581	24.8939	22.087	42.0274	34.6428	40.4578	48.4989	32.6633	49.4024	52.4371	57.302	64.1301	74.2653	56.6803	54.0167	54.9565	58.7264	73.9667
Bra000361	4.10264	2.59431	1.76921	10.0364	1.60618	0.564354	2.44313	8.40487	12.9925	1.71714	3.26887	2.44791	16.3755	19.8752	1.17665	2.56164	3.67901	10.8186	13.6668	4.16504	1.4694	1.22688	9.64759	17.7246
Bra000362	6.86696	0.507215	0.18306	1.76374	0.284232	0	0.29387	1.91607	2.13423	0.054359	0.0685515	0.467971	3.18552	0.92546	0	0	0.605493	2.31059	0.638205	0	0	0.249836	4.97096	2.56114
Bra000364	18.1613	9.70016	13.6805	8.62451	29.4746	25.3303	18.5605	17.9466	7.69901	38.7504	25.8705	26.5591	47.205	51.9959	33.8593	40.1467	35.7386	60.2022	100.861	26.0361	8.38368	15.4554	129.102	177.912
Bra000365	48.0429	48.3143	42.6626	34.4143	59.3201	47.4025	46.0768	54.8977	35.8646	77.844	71.3045	74.3974	73.5668	59.245	95.4621	93.93	99.8843	107.644	86.3689	104.084	124.971	126.832	118.931	104.249
Bra000366	4.38954	8.2189	8.97851	21.2805	6.17761	7.29761	11.1099	20.0842	28.1702	13.6451	6.80552	10.9199	39.8058	40.5799	36.3798	35.1384	37.6274	25.3413	73.7717	21.4806	25.9232	10.9755	35.7821	48.4564
Bra000367	25.0379	25.7205	32.146	14.4749	30.7918	27.5693	28.492	20.3763	20.0002	16.1927	34.0764	28.9906	18.7338	18.2754	18.7323	23.3311	15.8347	17.7415	11.8287	18.1087	14.7283	17.8391	16.1597	13.625
Bra000368	143.373	147.461	119.395	258.024	115.613	113.764	140.042	191.591	222.585	106.919	124.784	106.89	150.689	160.811	73.0783	95.0042	89.5955	80.3224	104.715	105.377	94.7768	101.391	101.311	121.242
Bra000369	13.5846	11.4432	12.9316	24.2037	12.7042	12.9513	36.0623	49.6024	45.5488	2.37931	11.1308	10.8357	45.9648	41.0937	0.162234	0.700414	2.63521	2.33534	2.35906	0.344531	0.0678535	1.06982	1.45653	2.85893
Bra000371	28.9193	26.7787	24.5885	19.4326	13.1536	16.2447	17.2343	12.9913	14.0249	5.10824	7.83088	4.81177	3.41323	4.22932	6.8497	8.21824	6.43306	3.60847	2.48717	5.84348	5.68267	7.61603	3.04194	1.50034
Bra000374	18.3484	20.5357	18.9897	19.0249	16.8089	17.4416	18.9824	16.6208	15.6959	18.5618	17.532	17.8439	18.9723	16.0529	25.0106	24.1269	26.1966	22.1342	21.6587	24.4663	26.1203	20.9073	28.3237	27.2786
Bra000375	37.6908	22.4244	18.1228	15.8238	27.3906	24.2778	18.7885	12.4344	9.19487	47.0971	28.7714	28.0836	20.3028	13.1002	40.2089	36.027	39.0732	22.0138	21.2635	14.8992	14.3096	15.9091	18.8846	16.9701
Bra000376	47.6805	77.5025	53.7251	50.0797	101.322	83.8019	79.8598	65.2082	78.461	107.669	217.213	218.622	181.092	196.55	166.171	179.034	178.794	218.569	147.37	406.827	419.149	307.616	193.015	144.87
Bra000377	1290.05	948.132	760.597	1877.7	724.949	614.163	986.169	2737.67	3670.79	1886.64	2356.2	2831.01	5548.4	7933.82	2024.38	2157.76	2650.07	8894.26	9178.22	1902.66	948.107	1505.78	10494.7	12121.2
Bra000378	35.9946	23.9343	16.7961	4.72606	10.3901	12.5239	6.21748	1.41427	0.0349485	4.84995	7.70043	4.19862	0	0	0.617085	0.353685	0.323226	0	0	0	0	3.43866	0	0
Bra000379	15.4696	11.6682	11.8004	16.9181	16.7838	13.2776	13.2667	17.0516	22.3532	10.7389	16.4163	17.3977	21.5523	18.8429	10.8095	10.9886	14.1172	19.8398	14.3469	10.9438	7.40213	9.82821	9.36719	11.0213
Bra000380	2.76507	1.04553	0.716987	3.01858	0.722669	0.147234	1.73324	6.3893	7.6995	3.05275	4.83331	7.56614	17.1865	16.8851	1.43504	2.48923	3.35436	17.9788	13.4349	3.16704	1.94307	1.68219	4.1374	6.59042
Bra000381	0	0	0.301496	0	0	0	0.206923	0	0	0.299941	0.237112	0	0	0	0	1.09832	0.660683	0	0.211533	0.0867105	0.317665	0.36535	0	0
Bra000382	0.0644625	4.84397	0.280108	0	3.80555	3.70804	0.333678	0	0	9.4967	1.78585	0.145975	0	0	16.9904	9.65961	1.64638	0.154552	2.19126	28.884	52.6144	21.5025	5.03731	1.61796
Bra000383	24.0745	19.1334	15.3259	18.7119	14.4099	15.0329	17.7961	20.8043	23.5215	9.36086	18.2331	16.3287	20.5377	21.6837	8.29542	9.74736	10.3045	14.4464	10.4893	9.71746	6.53909	9.44794	8.20831	8.03284
Bra000384	63.2819	52.0098	52.4658	46.1339	48.4292	51.5997	46.9999	46.4525	48.7205	36.7576	47.0015	46.0597	41.2418	66.5265	27.8468	31.1945	22.3217	39.4527	35.1009	24.7081	18.7898	33.693	55.9441	52.0364
Bra000385	12.4354	9.45857	10.0253	13.0833	10.6558	10.6652	10.9289	17.1887	16.1053	17.1128	14.3254	15.7174	19.374	20.7225	9.44847	9.00173	9.65542	16.91	11.2667	3.99954	3.6925	6.89853	8.50101	6.96032
Bra000386	9.41767	5.77841	5.05433	5.59211	4.29632	4.21863	3.99312	6.58685	6.88512	3.44418	4.28057	3.89231	6.49192	5.96001	2.30557	2.12193	2.5053	4.82234	3.73422	3.47994	2.71342	3.1752	3.57082	2.5646
Bra000387	22.5023	16.157	16.1479	19.1497	13.8274	13.1462	13.7994	17.9611	26.3755	9.74494	14.5264	12.5195	22.7804	24.2344	7.27065	8.32964	7.25024	13.4846	12.2197	11.1391	8.53972	9.25445	7.58707	6.91638
Bra000389	2.94288	1.79517	1.79268	1.72028	4.03952	2.04212	0.788826	1.97778	2.52633	4.33432	3.85211	2.14812	1.39863	1.85116	1.41901	2.42597	2.14267	3.35721	1.39964	1.33945	1.91474	1.08925	4.11597	1.53721
Bra000390	0	1.11938	0	0.03198	0.0463385	0.025179	0	0	0	0	0.0509035	0.025237	0	0	3.03699	2.16722	2.68072	0.278212	0.451568	7.39444	6.31112	5.42048	0.508143	0
Bra000391	14.6399	27.7564	31.6618	21.6863	30.2848	24.4547	38.0648	43.0329	41.5731	43.6469	72.6281	85.0193	56.0006	81.44	83.8331	93.0683	67.3652	90.5165	57.7947	45.3379	44.9165	44.8575	56.7121	59.7054
Bra000393	1.11239	0.535207	0	0.202388	0.258813	0.373611	0.160018	0.13009	0	0.109368	0	0	0.0194865	0	0.660683	0	0	0	0	1.02391	0.702951	0.544439	0.0397175	0.511128
Bra000394	6.53297	6.71876	6.38087	5.57585	8.55215	6.72324	6.34016	8.40136	6.94089	9.39011	8.97258	12.616	9.77377	8.10894	13.7787	12.5989	16.1737	11.399	12.1989	15.8759	14.4115	14.042	20.949	15.4192
Bra000395	5.70071	2.74417	3.17277	1.35885	3.43187	4.082	2.53792	1.94623	1.36362	9.05384	5.01193	8.2571	6.77262	4.65512	8.488	8.86331	11.7117	14.0956	9.91682	2.53275	1.31844	3.18594	15.2003	13.2949
Bra000396	5.27685	5.82075	6.7197	4.99716	6.776	5.74467	6.65944	5.09949	3.14662	3.72157	5.24028	4.84651	6.45892	3.9048	3.35486	3.84223	5.39937	8.96779	5.05567	2.94009	2.13569	3.7683	5.62058	3.25707
Bra000397	105.083	110.585	121.169	89.109	172.447	162.488	144.046	79.8346	71.6882	98.1198	163.384	127.956	113.455	71.3867	122.654	135.737	117.188	92.2595	81.7663	142.95	142.261	134.967	114.084	113.47
Bra000398	37.0643	34.311	28.0671	40.9006	25.4881	20.7524	27.82	26.2785	31.3309	14.5597	23.5936	19.1944	21.7453	22.8816	16.6507	19.6707	18.6971	18.1505	18.6527	25.3459	18.726	24.1951	29.1387	30.4001
Bra000399	0.0745645	0.714091	0.178669	0.192216	0	0.057619	0.172142	0.691631	0.611009	0.30515	0.075432	0.730067	3.11739	2.03539	4.46458	4.28293	4.09645	6.13556	6.08184	5.89464	6.13765	6.13164	6.44911	6.38121
Bra000400	29.6751	26.3744	25.3895	34.4008	21.2227	25.5972	25.4383	39.7066	60.8832	15.1622	22.0062	22.6578	25.5118	49.2765	18.9821	18.7267	15.5331	25.5627	19.3835	18.3823	19.4552	17.9795	26.0163	23.4304
Bra000401	17.8233	41.7152	31.332	10.5623	69.3299	54.892	36.8664	12.2957	8.16086	105.999	83.5296	86.6215	28.7314	20.1641	175.217	150.18	155.121	69.1133	57.3591	155.698	180.747	165.944	164.549	141.577
Bra000402	0.916489	0.482516	0.25413	0.180133	1.51727	1.16051	0.031588	0.463695	0.277566	0.744629	1.00533	0.348856	0.388511	0.347183	0.530134	0.554909	0.271041	0.374626	0	1.02007	0.503136	0	0.59931	0
Bra000403	57.1658	51.0876	43.5637	76.3676	31.7003	39.5549	47.7344	82.2934	167.442	20.1803	46.1748	40.966	56.4006	90.6562	11.4205	14.4659	11.2221	20.3435	19.7623	6.75674	6.10326	10.1534	14.409	16.1899
Bra000405	43.322	37.0868	48.7321	30.2708	55.0541	58.9314	45.1612	28.5997	23.5706	61.0143	42.503	42.2331	24.5054	23.6566	31.3158	27.1771	17.3988	18.1355	15.451	17.167	26.6382	25.5068	23.7785	21.6897
Bra000407	4.67877	5.14116	5.81339	2.71328	5.05798	4.96462	5.68039	3.41215	1.96662	3.31731	4.05547	4.37943	3.477	3.43381	4.81681	4.69198	5.28001	5.54831	4.2582	3.11282	2.40324	3.06094	2.19596	2.71452
Bra000408	9.13203	10.5431	6.79396	8.86911	6.33137	5.93376	5.69191	8.70242	9.87016	6.12928	7.61194	8.10977	9.86451	7.28606	10.6616	12.2549	10.9958	13.2029	16.376	15.0138	9.5725	9.8162	10.7787	9.64468
Bra000409	14.7078	12.1439	9.76599	7.6297	9.03372	9.34145	9.40413	9.48043	7.00282	7.58479	7.60323	8.86507	9.53441	8.73075	20.4185	19.352	19.7981	12.7445	14.9961	19.245	19.7745	21.9169	12.7489	12.3203
Bra000410	34.1745	30.6632	23.3994	24.9137	17.1127	15.866	23.9036	25.3319	37.8404	15.741	24.2524	28.4646	36.8661	58.3132	23.0171	25.9528	25.2698	40.4435	31.1386	22.5238	15.6665	24.4723	42.8329	42.7392
Bra000412	0.514362	2.55045	2.57575	0.415112	5.28187	2.67849	1.83315	0.914616	0.87027	15.166	14.8067	11.8097	2.74517	0.663163	41.8848	63.7562	36.8943	3.47084	3.87626	13.8142	27.0235	19.7177	9.3078	2.24927
Bra000413	86.0162	84.419	94.226	69.7221	94.6238	95.6585	91.5814	64.6907	71.1861	60.5306	76.0016	61.0046	51.0064	42.419	52.2541	68.2746	42.3034	27.0222	24.9561	43.8614	48.6418	41.4317	26.9127	27.3478
Bra000415	3.75392	6.72896	3.81016	3.63812	8.93153	6.29477	5.22681	3.99598	2.73576	10.2654	10.6196	11.5197	8.2327	6.12543	15.3134	12.5767	22.3869	22.7427	13.468	35.3262	28.1953	34.0192	29.8418	15.967
Bra000416	10.8609	11.683	6.02449	7.51943	2.66408	3.63952	3.60723	4.3967	5.59979	1.32305	2.63307	2.88211	2.64262	1.48434	3.79918	5.04717	5.78144	2.04348	0.806036	1.52182	0.930279	3.05896	2.13578	2.1669
Bra000417	13.7871	13.8785	11.5997	10.2188	12.5771	10.7933	12.2238	11.2033	7.05572	15.6691	11.425	13.9721	18.9398	8.66037	22.2335	20.7685	25.806	24.4644	21.5104	26.0122	29.1041	29.1429	24.8987	19.4226
Bra000419	40.1966	27.7306	15.8321	57.0565	18.033	12.9945	53.6842	87.865	84.0846	37.7213	62.6632	68.4762	68.7037	83.4929	8.52253	13.9384	26.4059	56.3388	26.5297	3.62076	0.169176	4.31956	4.08167	6.64407
Bra000420	3.18782	3.59062	3.48241	1.17973	4.68451	4.08314	4.12811	2.97849	2.0432	4.00509	5.14897	4.96678	4.96429	3.34219	8.66979	9.39238	9.2205	7.55265	8.78232	9.82222	6.67947	7.82771	5.97864	8.05792
Bra000421	0.812458	0.990978	0.439516	0.403487	0.588169	0.73329	0.617155	0.417739	0.958109	0.501502	0.937744	1.02525	0.407463	0.704514	1.71218	1.30397	1.09387	0.853209	1.17569	17.0003	7.44708	2.86981	1.28769	1.26747
Bra000424	18.8458	15.7673	17.7636	11.051	15.8094	17.0775	14.5817	10.4962	12.1219	10.63	11.6987	10.1812	7.1999	7.77687	5.29742	5.54896	3.37766	4.34084	4.24967	3.84774	3.89178	5.93483	4.75321	5.26718
Bra000428	208.492	173.572	219.012	210.747	222.233	203.71	220.341	231.093	189.75	178.397	149.114	142.719	153.707	164.978	119.69	116.04	84.1476	70.6263	86.6667	101.875	108.705	119.741	95.2248	95.6681
Bra000429	9.01244	10.8592	14.4401	7.46801	8.77588	9.61106	12.4132	12.2643	4.55399	2.29585	6.87125	7.52604	10.5549	2.72322	3.16628	4.00386	6.3582	10.2416	4.07267	0.651151	1.16863	2.27638	3.90217	2.11883
Bra000430	4.53742	24.9667	2.84523	3.39546	5.85658	3.26092	4.35424	3.30663	3.86036	40.7302	28.3317	31.83	10.5427	10.349	178.149	145.619	139.31	43.7715	46.5498	209.107	205.531	186.053	76.6894	55.8815
Bra000432	20.0128	17.277	13.7434	17.929	14.5421	12.6621	15.8707	11.4922	10.9438	15.9318	10.7624	13.6158	16.7002	16.598	14.2615	15.0963	15.8982	19.2742	27.7573	11.7239	9.37752	13.3174	12.5779	13.5421
Bra000434	0.147675	0.344569	0.217245	0.0581975	2.37596	0.959064	0.079863	0.143817	0.069809	1.94191	1.45254	0.376709	0	0	3.3559	2.02236	1.40668	0.24331	0.114075	3.50006	3.57094	0.682325	0	0
Bra000435	0.894836	6.23998	10.5244	1.93579	12.8853	10.9418	12.272	3.21854	0.850003	9.22168	11.1817	8.55056	3.07493	0.839565	30.2336	25.9768	25.0951	4.41829	10.1841	30.9155	39.6062	30.2285	11.014	14.0206
Bra000439	0.302945	0.034055	0.290419	0.365522	0.272585	0.244251	0.230326	0	0	0.068387	0.273065	0.40731	0.736236	0.0660665	0.308977	0.21411	0.722209	1.24555	0.023514	0.20959	0.0325935	0	0.517841	0
Bra000441	0	0.457418	0.317086	0	2.59774	2.85139	0.175525	0	0	1.80317	0.385494	0.0472505	0.0565965	0	3.29439	1.69432	0.387497	0	0.0571135	2.14798	4.77938	1.20622	0.556014	0.103633
Bra000442	18.1741	20.0959	24.7493	21.672	22.6366	19.0138	27.2246	38.9403	28.6315	18.3258	26.4737	33.3883	53.8176	38.9235	16.1614	18.3365	25.5594	64.3536	40.0582	16.471	11.4125	16.1246	42.175	32.1004
Bra000443	131.471	107.115	101.303	154.86	98.1252	100.875	104.779	152.945	182.875	96.2578	91.3353	87.0987	89.3475	120.34	59.7254	52.1205	38.9642	38.2321	39.6559	66.0515	70.9207	70.2433	69.3136	67.7742
Bra000444	0.852523	1.03369	0.954719	0.882912	0.509858	0.696577	0.504943	0.714908	0.343059	0.217877	0.337559	0.287032	0.180293	0.104578	0.3199	0.19614	0.236583	0.279952	0.0966355	0.1812	0.172007	0.391387	0.032979	0.076655
Bra000445	63.3177	49.5782	47.9526	43.0418	44.191	48.6784	41.4424	43.4615	53.7074	34.3085	36.1364	31.2858	22.1278	38.4594	28.2522	27.3942	23.4623	22.4987	18.4555	30.1427	32.3853	35.6855	21.8482	19.3351
Bra000446	6.46531	3.53873	3.96419	1.75481	3.97643	4.05045	3.10285	2.51488	4.35902	3.2505	2.99025	3.76934	1.63245	3.25059	3.40711	2.15555	1.49821	1.56478	1.75331	2.28298	2.06742	2.44399	1.87289	0.867976
Bra000447	2.22924	2.82145	2.47001	1.11937	2.54072	2.47275	1.64794	2.17746	1.01945	2.32436	2.13296	2.45358	2.55013	1.48194	3.18517	2.89068	3.94583	2.51162	2.03289	4.456	3.92835	3.90505	2.72463	2.48376
Bra000448	9.39763	8.50121	6.89548	8.34282	10.7222	8.90172	7.45257	7.66884	4.88685	16.4147	10.22	14.1	17.5488	9.74436	19.6743	15.8767	26.7146	28.2988	22.723	14.3319	11.5724	13.9062	17.9963	17.8123
Bra000450	11.6531	11.3168	10.3378	16.8025	15.5283	15.8572	17.6927	15.7496	18.321	11.3173	18.7775	11.6131	14.5468	11.1921	5.4619	10.446	7.92693	11.2137	10.4076	10.3788	10.1627	8.0406	11.0196	13.5635
Bra000451	57.0294	100.98	271.329	37.1967	699.767	552.986	396.182	57.0965	14.0476	838.816	755.366	648.436	50.075	8.6291	380.352	405.088	309.069	58.4086	38.9073	145.609	179.75	186.686	159.983	90.4673
Bra000452	17.1571	14.6379	23.8675	12.7272	32.3479	30.8909	23.7426	9.71374	9.75548	12.8504	17.3177	10.933	4.69239	2.82722	6.11717	4.74226	2.83154	0.770979	1.68901	6.09342	6.32499	7.89386	0.792188	0.738929
Bra000453	0.691311	0.892842	2.91728	0.347358	3.59184	4.44544	4.00866	0.681296	0.148655	0.617339	0.690631	0.935493	0	0.083745	1.77621	1.63069	1.66163	0	0	0	0.0287975	0.187336	0	0
Bra000454	179.834	207.308	222.972	197.838	185.975	156.229	224.943	283.542	270.904	107.352	173.514	175.225	235.466	252.82	105.239	117.306	110.441	167.992	167.226	67.4097	56.2876	89.0568	134.309	128.609
Bra000455	241.643	249.62	301.969	266.986	389.949	348.886	313.082	215.274	225.478	222.561	291.912	200.178	131.475	122.337	102.605	108.976	91.3006	84.2936	58.2265	68.3836	66.9162	85.9005	66.2285	65.481
Bra000456	7.64714	5.77423	5.03277	3.72933	3.96425	4.80025	4.77778	3.40936	3.23658	2.89819	3.38793	3.64354	3.1471	2.33821	3.20136	3.30364	3.26779	3.52842	2.487	3.05151	2.41464	2.87177	2.68323	2.22827
Bra000457	64.6403	61.3099	53.4413	85.5274	39.4997	41.6085	53.3873	87.2534	83.9744	62.8266	46.4352	45.0889	65.4741	75.5505	56.6357	58.5783	51.2611	52.7227	74.0929	46.1059	47.3544	53.2695	55.2239	58.5496
Bra000458	242.465	202.685	262.277	190.344	326.788	301.505	294.301	223.338	182.917	208.726	301.52	312.833	246.383	229.474	105.664	138.809	111.946	157.419	153.711	52.7693	42.5737	77.2945	153.465	144.28
Bra000459	0	0.274874	0.332768	0.12928	0.773791	0.408053	0.209259	0.336488	0	0.703141	0.11804	0.237302	0.318294	0	0.252258	0.766256	1.45152	0.0174895	1.86163	3.04395	1.81168	0.960607	0	0
Bra000460	91.0504	186.996	130.475	232.103	99.9767	93.7935	142.953	165.173	71.2288	67.2549	68.1931	72.5981	244.381	67.6565	129.982	126.649	239.562	312.345	293.956	106.192	48.5604	99.1759	114.168	118.99
Bra000461	2.14168	4.99973	10.2119	0.622617	12.476	12.9064	8.05239	1.25474	0.253323	3.57451	6.62048	4.34035	0.320151	0.0222815	2.79023	3.69049	1.60702	0.066811	0.149706	0.310289	0.474002	0.887841	0.12697	0.09331
Bra000463	2.6569	2.84783	2.31584	1.8126	2.01135	1.79392	1.71803	1.91279	1.40701	1.09288	1.61103	1.33768	2.16815	1.13025	4.35761	4.88546	5.00407	2.70267	2.6585	4.16976	3.39239	4.63283	4.35579	3.63822
Bra000464	12.4702	11.7152	10.3021	9.79858	9.33001	10.7032	11.0969	11.5709	11.2704	9.61669	10.1636	9.2868	11.6971	11.6718	9.7391	9.18954	9.5127	9.15926	8.83032	12.7566	10.8307	11.3983	7.3998	7.12502
Bra000465	14.1015	6.35045	10.2972	8.50763	11.8915	13.0022	9.5788	8.29392	5.25696	6.49027	7.80146	5.88431	3.832	3.61437	2.9164	3.08325	2.85474	3.3582	4.14121	1.54296	1.34975	2.65014	1.64736	1.412
Bra000466	19.0016	10.7026	9.01567	11.7344	6.9814	8.18521	9.09855	11.3062	7.72805	6.93295	7.7463	9.67764	12.1777	9.68836	5.51687	5.19158	8.01964	11.1938	11.0337	3.54582	2.17844	4.74675	7.34232	7.03113
Bra000467	5.79667	0.558711	0.730546	2.09918	1.26164	0.555593	0.432266	2.5829	3.79607	0.370188	0.421849	0.651474	2.04989	2.92507	0.551388	1.08614	1.41415	0.111457	0.175862	0.176691	0.0465895	0.550012	1.67352	2.80372
Bra000468	0.502432	0.091443	0.192665	0.285585	0.483984	0.186017	0	0	0.601076	0.145198	0.281188	0	0	0	0.517784	0.511556	0.480872	0.398388	0	0.518684	0.191846	0.454304	1.46341	0.95534
Bra000471	4.83246	3.86439	5.9607	5.16842	5.59081	4.41493	5.25551	9.84571	7.57215	6.43158	6.59709	6.31357	11.5519	14.8213	8.16246	9.00656	11.713	19.4066	16.1876	9.17858	7.38133	10.558	16.7532	25.4711
Bra000472	107.37	90.9043	65.1614	99.2488	101.26	69.8866	86.0224	112.357	72.6456	212.842	152.816	168.403	216.188	134.234	220.535	225.294	221.342	199.016	209.164	192.565	232.648	196.951	205.871	232.964
Bra000473	13.397	11.2667	8.94374	10.6387	6.36224	7.66841	7.63348	10.4239	14.1079	4.79077	5.4659	5.76262	8.18589	12.7853	6.02017	5.44892	6.42842	9.90391	8.69441	8.05189	7.73091	8.78347	9.98022	9.9686
Bra000474	47.2051	203.291	266.654	121.218	220.507	224.654	205.7	139.183	83.6057	30.6358	52.5564	47.3935	27.8319	24.6071	31.6002	29.6218	19.2741	15.8654	36.8808	662.514	269.228	189.976	68.9612	65.0288
Bra000475	58.1077	58.4056	54.3494	39.5164	75.6878	69.7949	56.496	42.6433	41.6245	133.749	93.9893	95.2161	65.0024	42.6226	100.157	88.33	89.9332	64.1735	55.0359	102.42	111.133	90.5633	66.1619	58.8131
Bra000476	6.5413	12.3749	10.1569	13.3139	11.6429	10.0962	13.3073	20.29	17.1276	30.6472	33.5484	45.8674	39.7865	45.9535	10.6386	19.803	21.7148	37.8047	19.305	37.0478	31.2866	22.2557	40.8018	24.2377
Bra000477	24.2645	32.5968	31.65	30.854	46.017	36.5161	40.0522	36.0587	32.7211	23.0047	58.2026	39.3627	28.0419	15.3423	8.20747	8.73667	7.7699	7.77163	5.37511	7.43377	5.99256	10.705	14.5911	19.823
Bra000479	4.44279	15.1767	3.5073	10.7145	5.96792	6.16132	13.7822	19.633	25.0279	32.407	36.9746	58.3217	87.9148	78.278	68.4727	77.5706	101.683	104.307	64.597	43.7575	72.1272	72.826	127.508	87.6555
Bra000480	44.8057	34.0632	25.172	34.2592	41.2175	28.9329	35.1766	47.5803	34.6227	92.4094	65.7514	74.7532	74.549	42.468	64.9108	61.1844	76.6101	56.1878	40.9468	49.5564	50.3631	58.9378	45.3575	29.6818
Bra000481	178.852	208.334	152.137	187.004	33.136	89.5403	97.6175	127.268	176.253	18.9886	38.3441	21.7733	54.7772	87.5558	5.651	8.12258	9.44233	12.7019	13.5253	2.85135	3.13797	27.3448	3.86799	5.14622
Bra000483	439.693	405.247	297.838	378.58	195.758	219.306	217.636	258.45	284.174	110.876	173.215	151.69	187.184	221.182	122.929	110.386	124.789	135.959	105.895	119.804	102.532	153.218	161.295	130.839
Bra000485	0.681797	1.54817	2.772	0.23527	3.29836	5.43455	3.70162	0.647474	0.185378	1.50611	3.76297	2.21691	0	0.254082	0.173843	0.217023	0.0543975	0	0	0.180312	0.252128	0.205674	0	0.0650235
Bra000486	0.594429	0.615915	0.761355	1.41647	0.339757	0.678795	1.37253	1.61645	0.620523	0.51366	0.593927	0.713589	1.07641	0.48207	0.16641	0.37415	0.627321	0.856463	0.399937	0.584341	0.314462	0.539264	0.527092	0.579862
Bra000487	18.4919	11.8804	5.32174	11.2487	5.10861	4.20416	8.18452	9.90198	5.26296	3.49596	6.17015	6.16142	13.7907	6.94073	2.70216	2.4846	6.75906	14.6629	8.11118	7.63572	4.1584	6.46641	7.78207	4.21827
Bra000490	9.09714	8.02225	7.63584	8.96611	7.71291	7.48997	9.03496	10.4683	11.2732	7.72494	6.93244	8.85195	13.1122	11.1549	10.6814	10.7498	12.2235	13.7596	12.7444	9.51343	9.05124	9.93222	13.5472	11.8801
Bra000491	2.03869	1.47697	0.77083	2.46164	0.07582	0.279305	0.254609	0.148177	0.966237	0.091325	0.0746175	0.111608	1.01413	0.449089	0.129107	0.104248	0	0.191359	0	0	0.085712	0.309713	0.126066	0.23945
Bra000492	11.6078	12.241	12.1443	8.66417	11.6208	11.5359	11.0773	9.98548	11.8309	9.74922	13.5923	12.2274	12.4007	11.8175	16.5304	22.8224	21.5083	20.5745	19.2745	31.0513	27.9579	21.8607	23.6348	21.2737
Bra000493	16.5231	16.955	14.5119	16.6452	5.57717	8.94632	13.4689	23.0745	17.609	3.69002	5.26773	9.44057	19.8652	16.7398	2.59883	2.81589	4.75823	5.62711	6.5182	1.63638	0.971728	2.45359	1.7621	1.93267
Bra000494	25.7017	21.9434	18.7164	16.9134	25.2632	22.1805	22.5516	19.8051	17.1182	22.9662	28.9114	28.7331	23.9347	18.8387	30.6762	29.6474	34.1597	29.6755	23.929	27.92	27.0296	27.094	28.3106	26.1873
Bra000496	5.51227	3.2629	2.86886	2.84019	2.83539	1.98816	3.48976	2.61681	3.5448	1.41844	0.802891	1.47261	2.11713	1.4267	0.705513	1.39188	1.14582	2.72942	0.381043	1.03389	0.296776	0.979487	0.887911	0.61044
Bra000497	4.46696	5.59454	6.23117	3.05595	2.48373	4.00095	4.31272	4.71359	1.19406	4.38168	5.10613	6.37858	5.23191	1.19577	3.4609	2.61989	5.44479	6.28352	2.12488	1.22423	0.228396	1.8906	3.28361	0.824757
Bra000498	34.7562	66.2385	154.524	27.1397	117.067	190.755	104.48	22.1282	14.5262	43.285	66.3318	41.0094	5.05002	3.91928	8.71922	9.28873	5.09337	1.6044	0.882968	2.49003	2.48693	9.77142	0.80904	0.493175
Bra000499	22.2183	20.2496	19.6364	17.4644	20.3513	18.5024	20.1355	24.3951	18.9646	14.6109	19.4206	18.5355	28.8401	19.7517	26.4897	27.4108	36.7998	37.0728	27.6529	25.72	18.9225	24.8126	21.7899	20.7474
Bra000500	6.83872	4.73972	4.59544	2.41119	5.92707	7.64482	5.07536	5.35814	6.8988	5.94985	7.41341	8.1551	4.44152	6.7555	6.37005	6.06629	5.97156	6.49716	3.92165	6.84435	7.26362	5.05186	4.95595	4.69753
Bra000501	313.674	320.61	319.351	461.348	206.157	285.963	302.304	328.235	382.185	105.467	170.736	132.528	218.968	168.717	45.0012	52.6083	59.7642	106.104	96.1729	38.4926	34.6099	64.3751	40.0225	45.2368
Bra000503	78.0645	60.5639	50.8909	55.544	48.5111	44.2212	46.7743	64.3971	73.8047	58.5912	52.3326	67.8737	72.7047	95.1692	60.5141	61.882	55.7904	61.0581	49.8867	50.7505	57.0987	58.3251	82.0947	79.665
Bra000505	25.6514	35.8564	31.2058	66.9195	36.9213	31.6558	43.1938	59.2154	47.5959	41.8852	32.9187	35.1509	59.1623	40.919	63.8106	55.4953	69.6664	56.5989	58.8514	48.283	50.971	50.2586	76.0916	81.0816
Bra000507	23.8633	31.8963	35.8729	36.6737	17.4077	21.3134	22.0779	15.6553	18.4507	5.14345	8.26533	6.01297	6.10464	6.82997	2.71109	1.68109	2.61148	2.63061	4.07197	8.73914	6.8156	7.54641	6.83666	14.8261
Bra000508	27.3763	127.01	107.076	130.888	98.6933	96.9013	93.6218	37.9465	91.9288	161.718	76.8615	114.267	63.3993	57.436	467.942	466.902	370.754	97.8765	398.192	463.381	655.203	359.587	579.316	686.685
Bra000509	9.8286	9.74875	11.1565	9.92845	10.7651	11.2231	11.4714	11.776	14.0594	9.62383	16.766	12.7196	17.2257	15.3777	8.40727	10.3139	10.172	18.2292	16.0293	18.3038	12.1227	14.6679	18.4123	17.4668
Bra000510	1.93484	3.07436	4.7157	0.730734	9.94145	8.39701	5.47138	1.47021	0.118895	4.05258	6.63523	5.36957	1.42764	0.621278	2.89013	2.97239	2.44129	2.19139	0.748005	2.68016	2.04	1.76511	2.84086	1.14698
Bra000511	2.71211	1.54513	0.420316	1.01973	0.808785	0.608444	0.779579	1.20158	1.27093	0.771795	1.54115	2.10186	3.30758	2.14454	0.969943	1.42194	1.80708	5.81393	1.58924	2.54898	1.80684	1.78059	2.82244	1.98834
Bra000512	0.53991	1.87088	0.284917	0.705484	0.28343	0.459981	0.366541	0.533987	0.406525	0.560531	0.262246	0.266547	0.973793	1.5284	1.12509	1.95686	1.95034	2.35294	3.83602	4.04917	2.69126	3.2596	3.68479	5.73683
Bra000513	2.95349	6.59116	3.1685	12.677	4.80174	5.05104	1.94536	2.32404	6.78145	5.16414	2.96278	0.36915	2.96423	5.89036	2.82543	2.80002	0.405548	0.749038	5.1653	1.87763	2.21501	2.1524	5.66296	17.7762
Bra000516	17.5572	22.5119	25.689	16.6468	35.4947	34.0934	26.6763	13.1821	10.8678	25.4024	27.4442	22.184	16.5037	8.47509	16.0237	13.5158	16.0768	15.0479	11.2462	12.2329	8.5854	10.5165	10.1944	6.93285
Bra000517	0.140193	3.97969	1.1339	0.166115	2.39261	3.42852	1.69175	0.637524	0.722124	6.96336	5.97949	4.78087	0.811227	4.48776	9.34839	8.58597	5.42314	6.88509	5.82827	28.6539	23.9564	19.6091	10.9016	14.0948
Bra000518	7.64971	7.54732	8.66759	6.1035	6.58417	6.53482	8.6732	4.14614	5.87554	4.02538	7.27663	5.12475	5.88123	4.40398	4.32301	3.57858	4.37892	6.38267	4.7561	6.08246	3.40592	4.02524	3.7196	3.35029
Bra000520	21.5535	17.6639	10.7623	13.1148	2.84223	4.66925	5.96613	13.0237	10.7195	0.66937	1.37579	1.36999	7.0048	9.15723	0.34667	0.292834	0.876085	2.51223	1.04294	0.658384	0.913891	3.12076	0.405619	0.265948
Bra000521	0	0.14747	0	0.122708	0	0	0	0.138253	0	0.0659555	0	0	0.0988825	0	0.506037	0.519942	0.58556	0.259956	0.521388	2.27886	0.985117	2.27861	0.284872	0.187284
Bra000523	4.03854	2.76224	2.53548	1.52598	5.69199	6.06168	4.16163	4.80308	5.67706	2.94833	7.65238	9.57148	5.32388	6.68013	2.05192	4.1937	1.54563	0.521742	0.470304	0.51597	0.742294	0.528066	0.392539	0.406577
Bra000524	1.61827	1.50506	1.2531	1.00811	0.435748	1.27143	0.90132	0.522982	1.06652	0.0970985	0.460183	0.274176	0.080675	0.119292	0.146352	0.661997	0.232818	0.19149	0.447761	0.465488	0.424629	0.477243	0.128643	0.222192
Bra000525	10.0199	7.99437	6.18155	6.91637	5.20496	5.09096	4.80053	5.8872	4.32694	3.95984	4.07313	3.18028	10.0577	5.75874	5.68675	5.4954	8.20172	11.2646	12.074	6.63942	3.48526	8.4473	9.31779	5.60685
Bra000526	17.6411	22.4952	15.8132	62.4791	13.872	13.0004	24.8934	50.6242	45.2629	15.0709	18.2524	17.2972	42.5733	35.7162	15.8051	14.4867	18.5746	15.3211	32.303	5.92942	4.36896	11.0588	8.86363	14.8056
Bra000527	0.0861365	0.081468	0.200593	0.206705	0	0	0.0760105	0	0.761623	1.16289	0.104415	1.17898	0.739625	0.709781	1.33681	0.805751	0.499362	0	0.435191	0	0	0	0.312121	0.617942
Bra000528	33.3995	33.9156	39.972	32.3079	43.4172	36.9269	45.7765	63.8081	55.8503	34.8596	65.5292	57.6339	92.6077	61.3517	28.1246	29.7918	32.181	53.6051	26.2751	24.0307	25.3338	31.4561	25.967	20.1469
Bra000529	49.2932	41.555	40.9844	36.1014	31.1652	28.8421	35.5988	45.9714	43.9696	17.2361	33.2216	31.4593	33.3612	37.4476	31.7724	37.3529	32.7733	33.2019	18.2114	24.3388	19.6971	29.2491	31.5709	22.3122
Bra000530	0.584014	0	0	0	0	0	0	0	0	0	0	0	0	0	0	0	0	0	0	0.335723	1.09284	0.462259	0	0.165065
Bra000531	5.55427	3.05938	1.99383	2.60821	3.71718	2.34321	3.67746	3.15494	1.23504	1.78509	2.44796	3.03013	7.31978	2.00498	3.69382	4.28301	9.37982	13.3196	9.25215	2.64508	2.0717	4.25656	4.80691	5.28847
Bra000532	16.8422	21.3749	28.0863	10.4374	13.1153	18.4164	16.1231	7.28762	5.78472	7.8416	8.11497	6.43455	4.96939	4.09737	5.52813	4.82461	8.27151	5.57585	2.84623	7.5205	5.16244	8.23302	4.24922	4.13203
Bra000533	35.1131	33.1681	32.4904	24.9256	27.6386	29.2447	30.9586	26.3155	26.2559	19.1554	25.7319	26.007	34.515	22.7988	17.0119	16.4514	17.8322	30.067	23.1875	13.1846	8.09422	17.6449	27.9159	28.3423
Bra000534	16.2355	20.9877	17.8324	28.843	25.7391	18.6905	25.1079	26.6385	20.0334	28.1541	22.7473	27.114	43.3269	33.2123	33.7999	38.2314	42.9477	42.324	69.5994	35.4507	28.659	30.152	59.4637	60.9697
Bra000535	0.0981545	0.490711	0.762856	0.0202685	0.837304	0.842278	0.71384	0.112891	0	0.243647	0.555225	0.351652	0.0564735	0	0.96461	1.05924	1.22608	0.193088	0.166884	0.685491	0.189978	0.258448	0.253955	0.0415085
Bra000536	44.4439	41.3552	36.3626	37.2352	36.6792	36.0663	40.4885	38.3715	40.8631	56.4588	36.049	45.7804	64.6501	64.0763	77.195	71.5137	62.6381	63.728	81.3655	60.226	55.487	55.3756	47.1406	63.4857
Bra000537	33.2372	36.0547	28.009	38.7672	24.3664	22.5521	28.6324	37.2526	52.9783	12.7555	23.5041	20.6272	27.007	41.5276	21.3482	24.1844	25.0338	22.8695	23.2557	28.5976	22.4223	25.3642	24.286	26.0689
Bra000538	32.7165	72.5469	83.1933	43.2232	79.904	74.2053	98.6909	104.858	15.509	73.1768	113.063	137.465	74.736	12.3625	64.4589	82.1821	65.5532	59.5715	10.4786	12.0035	16.3487	30.847	40.2836	5.49866
Bra000539	12.5886	15.2149	13.9178	12.132	16.6712	15.7381	13.7992	13.6729	11.3894	19.6038	23.84	24.0965	25.4018	16.8216	31.6984	30.7654	29.5008	36.9377	27.081	41.0557	38.7954	34.3784	36.5384	29.5519
Bra000540	16.7692	9.32585	9.42251	12.798	4.83301	6.65896	6.81537	16.6002	18.6424	0.728452	3.52205	0.913571	8.02637	4.29861	0.540953	0.392095	0.350809	0.120187	0.220868	0.028198	0	1.44448	0	0.0889045
Bra000542	0.161353	0.795694	0.696915	0.102074	0.405783	0.382959	0.55586	0.180423	0.160705	0.558495	0.533922	0.280398	0.1192	0.100808	1.35844	1.07748	0.661933	0.155185	0.401356	2.16002	2.64664	1.94478	1.11965	0.284392
Bra000543	63.0037	66.6731	62.4398	52.8653	53.5491	47.6073	51.4581	51.7307	53.1188	52.8188	56.1497	54.8892	48.2176	55.1849	65.2388	66.5902	65.1722	46.1083	50.9809	51.3526	51.359	48.9664	36.1245	42.2102
Bra000544	41.9431	126.268	96.7096	148.192	115.029	97.9255	126.745	107.602	113.269	120.397	126.886	85.7006	91.4688	128.123	89.0593	88.9382	81.3817	54.0507	111.55	121.848	74.3109	94.8445	123.217	192.302
Bra000545	4.40744	12.1311	20.0336	12.9105	23.472	15.871	23.5191	24.4639	18.854	8.86764	17.9211	15.8949	22.6294	15.1446	15.6383	19.3414	25.5575	23.3473	25.0403	24.1145	14.315	17.4721	11.3199	10.6951
Bra000546	4.93821	3.70408	2.08352	5.54605	2.37502	2.72007	1.30442	1.96179	5.82182	0.30044	0.710158	0.500034	0.653725	1.19052	0.101531	0.206219	0.131242	0	0.339406	0.190806	0.18112	0.49486	0.307961	0.760873
Bra000547	20.8398	32.9903	43.3599	15.1334	46.8558	53.0262	37.0947	17.8977	9.91831	57.2446	39.8393	39.991	15.6243	9.18143	65.3016	54.7146	44.0328	11.6849	15.9664	73.5133	76.4007	70.9549	18.388	16.2067
Bra000548	3.20307	18.1222	3.15772	26.5234	0.32085	0.580059	2.4498	7.42318	23.6516	0	0	0.088272	2.73496	11.3558	0	0.0343715	0.041683	0.283024	4.38567	2.65611	1.32937	4.0624	23.1966	65.9031
Bra000549	1.24564	1.8773	1.27499	2.45798	1.20978	1.17871	1.96545	3.85983	4.57862	0.802374	1.03869	1.52812	3.21059	4.51577	1.32084	2.20583	1.43529	2.27251	1.76533	3.1803	3.97086	2.79431	3.77556	4.6639
Bra000550	7.3908	6.16336	5.97123	5.80836	4.33903	4.22509	5.98818	5.85198	4.73124	2.15083	3.84035	3.56323	6.76478	4.90103	2.60575	3.15537	4.97022	6.66849	5.98803	1.51355	0.782057	1.72379	2.6685	2.35273
Bra000551	78.524	105.982	58.5489	177.94	35.3252	36.5867	90.2888	66.2726	99.3068	9.10409	11.453	18.0178	19.5593	11.595	3.84065	4.41854	7.21689	3.08923	7.29185	1.70591	2.09229	16.1215	3.53915	4.79421
Bra000552	3.37816	2.53422	2.00838	0.74934	3.41589	4.70864	1.97612	2.237	5.35398	5.01775	5.19547	6.69518	1.57161	5.42991	6.28616	4.98623	1.81865	2.29977	1.18159	4.91296	7.99418	2.9496	2.61968	2.40251
Bra000553	11.26	14.1129	7.88918	17.4766	3.25964	3.05861	7.3	19.3876	23.3051	3.8048	6.37838	7.92067	26.3898	24.0235	14.2429	11.5376	23.6138	45.4433	40.5822	39.0367	28.4614	32.3696	25.0886	18.5184
Bra000554	7.34869	6.88493	6.61922	5.58982	6.60747	5.10635	5.30847	6.88343	4.80844	3.639	5.90209	5.49956	7.97205	4.56679	7.10135	7.04259	7.48993	10.8865	6.40277	8.45729	6.21628	7.50197	6.20644	7.18007
Bra000555	0.569273	1.02883	1.17536	0.775823	1.22257	0.858723	0.881204	1.32529	0.722348	1.45659	1.535	1.46308	3.05159	1.60828	1.61652	1.33657	1.64052	5.42098	2.10583	1.57092	1.91376	2.13781	3.43652	1.79261
Bra000556	19.2453	1.79115	0.584402	3.58695	0	0.283469	0.0947875	0.314706	0.689049	0.070465	0.065793	0.12858	0.048359	0.114515	0.0422945	0.037467	0	0	0.0444665	0	0	0.201843	0	0
Bra000557	1.11468	16.3745	17.8036	24.9757	10.579	8.94202	19.3232	38.1648	14.1892	3.24359	1.37434	5.51065	18.8186	6.50462	10.7689	6.4066	11.7304	12.9528	10.6867	7.56196	3.59806	6.31318	6.38228	13.042
Bra000558	2.21194	3.16449	3.56252	1.72396	2.96413	3.09788	1.86657	1.84904	1.24229	0.684658	2.04287	2.1287	1.22734	1.12637	0.891407	0.870213	0.686778	1.62378	1.01277	1.80208	2.622	2.59987	1.35939	0.657967
Bra000560	0.124254	0.33743	0	0	0.112993	0.259551	0.0824215	0.0354255	0	0.680017	0.325538	0.283008	0	0.231222	0.51614	0.648904	0.666105	0.361907	1.00778	3.92023	3.44321	4.22909	4.105	4.23233
Bra000561	8.36523	7.1467	7.81982	3.45372	9.92703	10.1608	8.35647	5.79449	5.34822	9.67504	9.34041	10.8167	6.73791	5.58636	13.0266	11.3033	10.4034	10.0558	8.37812	8.12507	9.25183	8.31219	6.83636	6.95759
Bra000563	3.09307	3.31269	3.08665	1.85757	2.95898	2.83299	3.84936	3.27677	1.99506	1.43568	2.88035	3.17113	2.3107	1.47261	3.36844	4.00406	4.76865	4.34895	3.44061	5.11437	5.1007	5.25502	2.66332	2.39205
Bra000564	5.83343	4.58157	4.71528	3.17821	3.70002	5.51945	5.51875	5.13314	4.84006	2.69269	4.48988	5.71899	5.20575	4.84527	4.25812	3.73611	4.14816	5.48589	4.71069	4.00592	4.43528	5.07127	3.93273	3.75451
Bra000565	0.119619	0.150931	0.0652555	0.41556	0.0374875	0.037959	0.0857635	0.632146	1.10215	0.011014	0.054485	0	0.435439	0.315109	0	0	0	0.0330205	0	0	0	0	0	0
Bra000567	30.7371	48.1036	94.1725	18.5364	168.263	150.994	105.971	24.8839	6.82494	177.529	140.063	123.621	20.4337	8.49092	81.1591	69.7291	57.6139	34.7964	16.3081	54.9343	52.4451	60.6801	33.25	23.7274
Bra000568	2.45962	51.4858	38.9495	24.4209	132.697	86.4326	104.762	81.2413	49.4558	520.07	639.13	513.207	179.029	120.309	732.706	795.717	752.959	315.502	216.457	413.069	458.443	409.085	350.6	185.868
Bra000569	2.35307	4.70097	5.73534	3.52108	15.8968	8.87579	9.27093	5.26106	3.84792	17.7665	28.0127	24.2313	17.0671	6.98505	20.2184	23.7649	32.7243	29.1515	13.3576	22.0038	13.3593	15.7645	18.5629	13.0303
Bra000570	6.98465	8.36557	3.14049	4.47991	1.22319	1.24617	1.03672	0.823789	0.704841	3.49756	1.63075	1.50554	0.423806	0.357597	9.65087	5.30162	6.28676	0.832658	1.79683	8.69049	7.39439	10.0741	0.738729	0.182537
Bra000571	88.246	217.845	141.859	181.327	138.539	128.52	164.927	151.589	188.832	169.251	204.402	173.435	187.247	221.865	235.445	273.222	262.744	255.13	337.935	252.248	218.143	198.937	222.785	269.675
Bra000573	15.2914	10.4684	11.1567	10.0348	12.227	11.3162	13.7822	18.3236	16.1877	7.67619	12.4301	10.8745	17.0415	19.4301	5.94836	7.24669	4.966	9.07871	8.39081	4.4549	2.95233	4.26305	7.84163	6.84021
Bra000574	140.371	145.655	95.5067	104.155	110.417	111.967	107.553	97.6067	90.5841	105.389	140.514	143.055	202.588	118.745	155.751	163.387	189.353	248.695	226.158	361.487	358.729	315.656	274.149	273.215
Bra000575	122.085	53.4901	27.8977	52.16	15.0671	20.614	15.3042	12.7761	16.6697	4.5175	4.83531	4.64424	9.0623	4.54753	4.16484	2.72459	5.68612	6.52319	4.15315	3.57801	1.96276	11.2326	2.76955	3.22734
Bra000577	5.57962	3.59507	2.95867	2.2541	3.78619	3.56537	4.04014	3.17261	3.28885	3.48154	3.24457	3.65063	3.50859	3.94229	5.90474	4.99294	5.34431	4.71408	3.61576	5.87858	6.60025	5.81671	5.76959	3.33942
Bra000578	0	0.137484	0	0	0.264211	0.172264	0	0	0.0201275	0.0242865	0	0	0	0	0	0.0365025	0	0	0.199013	1.75466	0.860037	1.83623	0.0396175	0
Bra000583	0.548072	1.643	2.879	0.374001	1.11475	1.67667	1.31895	0.647599	0.0250475	1.21377	0.896214	1.52954	0.50906	0.223434	0.918736	1.03758	0.84168	0.199936	0.537933	0.602585	0.216451	0.821262	0	0.109883
Bra000584	24.9334	25.7633	17.5305	15.8248	3.81969	6.07326	10.6935	19.2303	12.8021	2.51736	3.4013	4.07978	12.1464	7.0527	0.886711	0.803234	2.34728	2.69642	2.05807	0.480668	0.544416	3.2994	0.712444	0.410125
Bra000585	21.9109	19.5544	10.5546	19.8649	2.45019	5.25853	7.16922	15.1565	18.6166	0.325304	1.60273	1.4812	7.30454	9.05393	0.164962	0.21043	0.33472	2.12484	1.54708	0.195079	0.120358	2.35378	0.0805585	0.108469
Bra000586	0.561154	3.29324	4.28321	1.59019	8.28663	6.29637	4.58227	0.855939	0.766883	7.75838	10.3002	5.19534	1.44427	0.76029	8.09988	8.08869	7.02414	1.62492	2.65144	4.38473	5.16067	7.41685	9.97626	12.1409
Bra000587	59.1799	68.1312	50.3533	73.0683	45.3785	47.6373	49.5702	60.5537	55.1756	62.0778	51.2586	71.4074	89.9548	100.126	69.3143	69.3469	74.0448	98.7958	107.173	97.6057	80.8173	104.473	97.4695	111.708
Bra000588	18.974	54.0011	28.1083	13.9839	38.205	36.2641	31.6675	16.1305	10.5042	54.9546	32.6757	32.4212	20.9834	14.8127	101.397	64.6065	56.4343	30.2866	61.8878	315.734	334.419	296.49	65.5181	49.0865
Bra000589	5.54641	4.17414	4.23263	1.32765	0.324101	1.14325	0.898756	0.726305	0.0630935	0.24374	0.277251	0.170139	0	0.0490565	0	0.050957	0	0.433349	0.058661	0	0.09946	0.890274	0	0.0510445
Bra000590	0	0	0	0	0	0	0	0	0	0	0	0.297127	0.729893	0	0	0	0	3.96354	1.78425	0.439912	0	0.645369	1.79013	0.130589
Bra000591	0.171993	0.166818	0.158407	0.179214	0.274114	0.0795205	0.193225	0.0552185	0	0.048856	0.142858	0.375793	0.284002	0.038782	0.0279425	0.038627	0.232136	1.08608	0.273556	0.288875	0.066195	0.201156	1.14484	1.24902
Bra000592	1.55716	3.78815	5.89606	1.88251	8.5909	8.6703	7.44236	2.89761	1.95513	6.49646	10.4804	11.1031	3.43689	1.2732	10.1533	10.7054	12.9438	3.73024	3.13075	8.74389	8.53386	8.74613	2.37023	1.3711
Bra000593	19.1995	17.8728	22.0997	11.0877	37.9194	32.9413	28.9766	14.5562	6.05116	43.9843	48.6483	29.4341	19.3744	10.079	39.8187	34.5086	37.2728	47.6964	38.7629	36.2953	44.8661	51.3852	37.3928	30.7349
Bra000594	172.053	177.543	192.539	232.617	210.384	196.344	239.352	321.343	295.46	349.778	277.075	326.279	347.526	457.05	288.742	274.875	220.121	354.2	461.748	184.742	227.62	201.154	313.336	327.473
Bra000595	31.8801	36.7033	51.3043	24.526	41.1445	41.4546	46.7536	32.1173	20.1946	20.6844	34.4675	30.6738	20.5999	11.7335	20.8907	23.0948	25.6172	14.4042	11.732	12.246	12.5367	14.9157	5.73215	5.19138
Bra000596	15.2233	13.0656	12.2277	10.1218	13.3274	11.9781	14.6951	19.8914	17.8287	39.566	24.5937	32.7924	33.9316	39.5634	39.6795	39.4705	34.2471	54.587	43.5112	25.1215	28.3108	24.85	46.1993	43.8772
Bra000597	105.213	91.6972	88.6119	156.023	85.3957	78.5424	118.907	203.389	119.466	160.245	121.05	143.125	435.693	257.088	164.965	147.615	266.303	423.423	439.363	117.126	86.126	110.484	139.434	149.096
Bra000598	5.10335	4.48879	2.75144	2.60636	3.71592	3.01597	3.94752	3.84343	3.08544	4.09338	4.30966	5.61887	6.28652	5.17424	6.31084	5.98795	7.74707	11.9301	6.73095	6.92179	5.92471	5.94356	9.18191	5.90316
Bra000599	3.47844	1.34295	0.652144	1.25798	0.901742	0.933114	0.719251	1.12571	0.534617	1.07633	0.805902	1.11415	1.83951	0.574645	1.90185	2.18403	2.81452	2.87354	3.33428	4.1244	3.06847	3.03712	2.80809	2.6252
Bra000600	23.9285	18.8511	18.1703	12.0609	19.6464	18.5184	16.9196	13.8742	14.1561	13.4232	15.7724	17.238	11.9944	15.3803	21.6936	22.4002	26.7064	20.3978	15.7496	19.9211	20.784	22.7094	18.9103	17.5657
Bra000601	4.89425	8.15971	9.17445	3.67501	9.74064	13.7821	8.49907	3.83891	1.19799	28.3793	18.1351	18.5202	8.42555	2.69159	26.5753	22.8396	25.6962	13.6845	10.1496	27.2113	28.3753	30.3301	12.9743	8.14966
Bra000602	29.9453	24.7429	23.9888	32.7521	20.9542	20.4423	24.0232	35.895	35.6722	21.1984	20.1476	20.1945	24.6234	27.2501	18.3651	17.2458	18.2155	24.3047	19.7933	18.4388	16.8318	23.8558	25.9429	23.9758
Bra000603	24.1237	21.6559	25.2683	11.9143	30.8309	29.7822	23.3794	12.7518	10.5406	28.5336	23.2343	26.6217	15.1334	18.0224	35.1562	26.5579	24.9298	22.9634	19.526	28.7943	32.8121	30.2025	28.7124	28.6684
Bra000604	44.6442	21.7098	21.6184	21.245	26.9067	23.9833	22.5025	26.8465	17.3476	33.2534	26.8044	26.2998	38.298	23.8466	16.2077	13.4312	22.1687	34.9061	24.722	14.0517	11.1048	16.7106	16.3913	15.6705
Bra000605	53.3476	43.7973	39.0844	62.014	36.2659	36.798	47.6448	86.8685	100.403	63.3168	63.9156	87.5557	129.044	147.565	55.2441	52.3204	70.3676	125.321	101.388	32.5919	23.8588	28.0991	52.7196	62.9874
Bra000608	1.85352	0.267255	0.20664	1.01425	0	0.165542	0.105599	1.046	0.523758	0.190143	0.259523	0.501509	0.381165	0.696699	0.459846	0.708476	0.647126	0.791111	0	0.284295	0.492677	0	0.302497	0.534165
Bra000609	14.9633	10.1544	7.86871	9.42288	4.24277	4.78889	6.52059	7.83412	6.0934	0.987949	2.91462	2.69089	2.31065	1.01691	0.767733	0.389645	0.981675	0.581469	0.419827	0.384809	0	0.915141	0	0
Bra000610	5.23502	6.68218	9.08927	7.50409	5.78559	6.29772	5.27539	2.68955	3.29671	1.40025	3.95218	2.34444	2.85708	1.86481	1.88699	3.63435	2.57909	2.31658	2.27038	1.59717	1.36216	2.8905	0.931451	1.4477
Bra000612	30.4517	31.9962	38.4933	18.9692	32.9335	31.8559	31.3273	20.774	15.6287	15.8319	29.264	28.5451	22.6329	16.4565	24.1734	31.5201	31.502	27.2256	18.9064	16.5796	14.7448	19.3817	18.7972	17.9742
Bra000613	7.57867	6.30568	0.623267	1.16795	2.00505	0.952965	0.373665	0	0.307818	4.81543	1.78458	0.0639375	0.29589	1.45779	4.83957	5.40332	0.882342	0.91553	7.05321	34.991	45.5142	16.4949	5.55573	7.25415
Bra000614	14.2371	32.795	43.279	14.392	84.7244	55.8924	47.6654	17.6907	8.49398	70.9833	61.0984	59.8597	32.9061	14.6866	74.8531	73.7844	76.6107	54.0161	40.8748	69.3335	58.1683	67.1484	46.7425	48.1082
Bra000615	0.444212	0.546932	1.21024	0.515077	0.397668	0.437646	0.755131	1.1354	0.442949	0.69673	0.843075	1.4828	2.27329	2.2375	1.08777	0.938395	0.881304	0.823268	0.148996	0.510761	0.191724	0.241714	0.0476205	0.179517
Bra000616	3.27151	3.85064	6.68266	2.33299	6.25678	7.13567	4.98124	2.12083	1.27642	3.19538	3.63304	3.25598	1.68703	1.25197	3.74713	3.58451	2.71795	1.52566	1.57065	4.76771	3.52927	4.65738	1.58608	1.16226
Bra000617	31.718	25.3076	24.5212	19.2101	18.841	22.1215	22.4939	20.6735	24.7519	12.3288	15.8289	15.1404	10.9888	16.1627	13.9839	15.5584	13.4654	10.424	10.741	17.9541	17.6393	19.9559	14.9056	12.8836
Bra000619	39.7698	32.9025	32.935	31.8066	34.5273	30.9275	30.2993	32.9588	31.9029	27.3374	25.6934	24.253	22.4346	26.7464	26.8347	27.6804	21.9083	20.8538	20.4679	32.1616	33.1092	31.915	28.2784	25.8269
Bra000620	23.524	21.6627	18.6305	17.5445	8.43903	12.8322	13.2842	12.6234	10.0458	3.48991	4.98209	4.39297	6.50985	5.14731	4.181	3.47955	5.48376	2.41923	4.48343	6.46992	3.90437	9.38157	1.72371	1.763
Bra000621	19.4479	12.6602	9.88959	10.7994	9.65061	7.11909	6.79726	7.86843	7.30939	10.8587	9.13648	11.5792	15.9793	14.4599	12.9062	13.5455	14.834	23.2326	14.893	11.0508	9.02705	12.7893	8.30484	7.10029
Bra000622	70.6894	69.3738	66.7967	64.5603	82.4793	71.2693	65.7805	65.1976	80.3401	75.9064	70.0797	78.5523	64.3952	77.1116	83.1117	75.8996	63.0056	72.4371	53.0327	87.3607	94.2656	83.6691	88.9153	80.7008
Bra000623	31.828	48.5227	70.2922	27.1491	57.5903	74.2868	56.3305	35.8806	32.2194	29.3527	47.0514	39.117	28.7502	29.6703	24.3261	32.5132	22.8936	20.401	19.3003	31.4149	25.2417	23.7865	16.6263	19.1857
Bra000625	39.9637	45.3089	52.449	50.0213	39.6385	44.9011	51.0026	53.7768	54.7525	34.1656	44.5292	36.6922	58.9351	50.0015	18.8155	18.7225	20.5348	36.4696	36.5525	20.8508	15.5742	19.182	27.3365	30.4114
Bra000627	40.2117	47.5937	43.8837	67.5549	40.0285	37.6696	44.5267	55.7259	55.8673	33.9226	40.5912	38.3821	35.3071	32.3284	22.78	27.0087	21.4636	16.8326	20.6965	23.6055	27.7953	28.1884	27.1556	23.8825
Bra000632	46.7491	54.9514	52.3975	53.8745	35.9102	36.5686	45.4657	55.5557	53.6885	34.3045	43.6371	41.0387	54.1465	57.9789	53.9707	54.7442	54.1705	53.4308	57.469	65.7665	63.4965	64.9759	73.6362	66.8921
Bra000633	18.6382	12.7811	8.45263	13.2838	10.5883	8.9723	9.99621	14.0531	9.36911	13.9851	11.1546	13.5438	19.3205	15.8911	16.5641	15.4302	22.7322	29.1228	19.3993	21.0893	18.8254	21.3897	21.6396	21.6659
Bra000634	22.2163	16.7014	14.8531	14.7475	16.4589	15.3332	15.3169	14.275	16.1065	10.229	12.3612	10.7582	10.6105	10.8369	11.86	11.1158	11.5196	9.86742	9.14025	12.0961	10.461	12.3597	11.925	8.63706
Bra000635	10.5049	17.2506	22.5591	23.1972	28.4334	22.4395	25.0807	11.5454	11.6205	35.7822	24.3095	25.7339	9.2427	5.5654	41.9609	46.1902	34.6462	6.57948	17.582	10.0373	16.2654	19.8735	9.83378	7.97531
Bra000636	11.5437	16.1741	15.6374	15.4862	19.0839	17.5399	15.8304	18.4245	14.0407	17.5245	21.6194	20.6042	19.0727	19.1796	33.0373	37.6898	38.8944	32.4578	31.5646	47.9984	44.2251	48.4121	45.7186	36.0923
Bra000637	0.385721	2.04491	3.66685	3.09101	4.08937	2.18898	4.3552	7.86195	5.31738	3.4214	5.51494	4.01856	4.53507	0.949716	7.36489	7.03095	5.23464	1.27851	0.457823	0.701442	0.781463	1.22986	8.08716	4.57823
Bra000638	40.9207	0.222176	0	0.696855	0	0.263329	0	0.057638	0.364643	0	0	0	0.050817	0.096262	0.0371105	0	0	0	0.18241	0	0.229771	0.129521	0.0472975	0.460647
Bra000639	9.0121	11.1296	12.3018	7.96846	15.895	13.4137	13.4413	14.4037	12.5127	19.6315	17.1215	17.6499	22.5033	19.3792	34.4086	33.9184	38.7681	55.1142	56.6446	25.5485	21.8888	21.4884	26.069	30.5916
Bra000641	43.4224	33.1795	29.7798	24.4968	27.9475	32.2805	27.9132	27.5885	25.1848	25.6551	26.6034	27.1778	24.9999	26.4747	30.7024	29.1887	28.5838	27.8928	25.9046	31.217	32.3126	32.9262	30.0116	25.609
Bra000642	15.291	18.1192	14.6385	20.1402	14.4255	12.6038	15.4771	15.1928	16.2971	16.0035	14.8899	12.4068	15.3634	15.0228	19.4365	15.4402	13.5605	10.1466	10.5448	21.542	19.3681	20.2448	18.8604	15.5421
Bra000643	13.0092	38.9937	27.8631	43.2784	33.1863	31.0001	39.1059	43.0838	43.9198	30.9841	39.0699	36.1946	38.4322	43.7812	53.0079	54.523	49.9572	59.0592	77.8387	64.6562	56.5742	46.7184	61.262	75.3325
Bra000644	2.26905	1.27229	1.55625	1.30546	0.939509	1.59689	0.944909	1.05332	0.98812	0.29009	0.321918	0.297357	0.465466	0.299096	0.393788	0.455237	0.295249	2.17139	1.60168	0.444521	0.155707	0.290904	0.121238	0.0709445
Bra000646	40.7294	33.3025	38.2528	27.3032	52.3974	43.2299	40.9837	22.1656	16.3317	35.2355	31.4508	36.5174	38.9683	16.3772	39.6054	41.5136	66.1669	65.4884	42.7485	38.9887	21.3781	38.1439	42.4803	32.5672
Bra000647	29.6635	49.6997	42.6722	45.2098	43.2805	48.563	47.7996	44.5832	43.374	68.2653	49.2817	56.1466	62.0607	44.2481	114.984	117.619	116.449	94.7309	109.508	84.0826	88.2646	76.543	78.3932	87.7603
Bra000648	14.6334	8.80058	7.6472	5.68558	10.3309	10.3605	8.79601	8.1166	9.77676	12.136	9.6869	10.3095	8.76021	9.52089	12.5692	11.8265	8.8855	9.09806	7.77708	12.4693	15.2664	12.4393	10.7193	9.62688
Bra000650	7.44083	5.76939	4.24844	6.95074	5.34216	5.11883	4.45503	6.11144	4.63497	5.14559	4.68124	4.0511	6.39947	4.78514	7.0165	6.53191	10.1042	9.47822	9.01973	9.69794	6.53328	8.50399	7.27291	7.77556
Bra000651	0.758964	3.56604	1.68679	0.394655	4.36763	5.85873	1.29905	0.59725	1.02629	2.31566	3.12507	1.3013	0.817846	0.46582	1.74176	1.84849	0.800156	0	2.00775	2.80633	3.18432	2.14628	2.16897	0.480073
Bra000654	178.146	221.881	195.6	393.803	123.075	118.329	224.025	384.365	428.532	133.037	193.541	224.811	417.802	443.36	136.475	142.396	137.773	195.686	215.426	63.5707	58.9813	92.7973	187.494	177.379
Bra000655	28.7631	29.5432	30.743	20.5708	27.5807	24.8332	25.7551	14.9103	16.8961	22.4763	28.7612	23.8008	17.0577	22.2021	15.4625	16.9085	15.4671	17.4514	14.6132	15.343	10.6606	13.3341	16.052	16.695
Bra000656	27.1399	24.1061	19.8358	32.1314	14.8259	14.637	22.5202	46.5611	52.5075	23.1375	23.7663	26.5448	46.2065	61.6283	28.9491	29.3065	27.3373	44.2749	49.0918	30.6476	31.0104	32.9324	45.4831	43.0012
Bra000657	6.6112	13.7891	15.9995	5.04998	22.7037	17.9711	15.5383	7.43575	5.40836	25.4477	18.8909	21.301	11.9339	9.67274	32.6835	35.2437	26.9103	19.1703	26.1721	30.7228	42.8662	41.8631	43.9899	45.7157
Bra000659	2.09577	28.3998	3.35413	1.30094	15.5586	6.50154	2.99279	2.32042	1.24162	28.5396	16.884	12.6916	10.8553	7.52078	154.636	138.286	129.173	58.5234	100.114	352.508	380.854	335.519	149.693	113.56
Bra000660	27.6739	85.743	186.833	131.634	155.476	158.351	192.171	80.6067	88.7198	70.2523	104.826	106.179	98.9473	172.507	45.1327	55.9087	41.3332	149.973	458.008	91.2162	11.948	26.2201	139.171	270.994
Bra000661	41.3342	26.3498	23.8773	33.7239	17.1555	17.7642	22.1326	35.7416	37.1832	20.3951	15.2421	18.3099	21.455	37.5253	18.1308	15.9591	13.1792	13.0098	23.6829	15.0642	17.2452	18.0513	23.3825	26.1622
Bra000662	56.7176	42.1588	44.7078	40.2432	54.7152	43.4455	41.6438	31.6285	19.0328	54.5739	35.0496	46.0705	51.3981	27.3405	58.5903	49.9026	68.6872	53.997	45.9554	39.8228	37.4832	49.3917	53.2588	46.3398
Bra000663	12.9283	26.1891	54.4719	4.98963	57.1246	60.9375	46.6963	5.92648	1.44867	27.2003	44.2503	45.4367	2.79136	0.666632	7.72032	11.3505	10.4234	0.816921	0.43414	2.99864	2.31593	6.17999	0.580997	0.089504
Bra000664	33.7796	15.4543	10.7558	13.393	4.3828	6.9402	6.55528	6.65387	5.78093	2.69324	2.04682	2.75295	2.96961	2.55003	1.27594	1.63399	1.27064	1.86358	0.877818	0.949009	0.506666	3.38539	0.533242	0.393121
Bra000666	32.6458	32.1934	30.0412	39.5213	24.5861	43.855	33.6052	35.0613	39.9932	28.0937	40.0311	29.1391	34.2605	37.9658	23.3791	25.5804	26.8837	29.9168	21.9677	32.1813	35.1271	29.2562	29.3041	38.8485
Bra000667	23.0862	17.179	21.6494	9.27365	28.2423	31.3245	21.8978	11.2973	12.232	26.6867	31.6748	28.6894	10.224	15.4224	18.8625	18.1147	11.2938	7.97992	7.46434	13.0515	17.1971	13.0549	9.24377	7.65494
Bra000670	343.477	826.956	566.992	845.746	411.259	450.539	615.521	478.436	446.119	291.442	224.215	231.013	231.78	371.905	279.646	303.167	236.665	149.369	489.647	102.959	103.239	149.268	191.773	322.881
Bra000672	14.6296	13.383	7.00932	6.92182	0.605385	3.38884	2.61712	1.27703	2.10604	0.114279	0.837403	0.441204	0.3309	0.82644	0.041754	0	0.051242	0.368116	0	0.169161	0	1.30019	0	0
Bra000673	0.234296	0.101955	0.107348	0.242078	0.515584	0.421808	0.0374685	0	0	1.63857	1.14145	0.577916	0.113719	0	0.967607	2.13204	0.614272	0.139649	0.517876	0.681356	1.21094	0.828302	0.186752	0.12998
Bra000674	8.10552	6.89475	6.95184	4.65093	5.95255	6.82749	6.422	3.27101	3.28037	3.0418	4.38631	3.04878	1.39193	1.02368	3.81243	2.90276	2.28559	0.553608	1.34925	4.22294	4.70747	5.41675	1.23269	0.642189
Bra000675	43.2261	38.7473	28.5078	40.1091	12.124	19.6857	24.5246	26.1359	23.5181	5.32581	6.95419	7.14182	15.5255	11.5525	2.87618	3.90968	6.39219	9.68311	7.17601	2.14612	1.16931	8.47332	6.79281	5.32929
Bra000676	5.24808	9.03848	8.18174	6.55487	10.2466	8.08661	6.35368	4.47094	3.86507	11.7105	10.6001	11.2997	12.2058	6.11775	12.7829	14.6354	19.2036	15.5885	15.4775	19.8238	20.5562	15.906	17.8615	17.8626
Bra000677	4.31517	4.11786	4.27221	3.13389	5.0468	4.50643	3.41483	3.01278	3.79546	2.50336	5.18143	4.70363	4.81665	3.36422	2.82966	3.49961	3.75054	3.70591	1.12395	2.53416	3.28395	2.54858	3.1249	4.17943
Bra000679	1.61583	2.00351	2.67886	0.614061	2.24429	1.6894	1.48502	0.553088	0.620942	1.72742	2.47947	2.86147	2.11862	1.95002	3.00631	2.88306	4.97636	6.86205	4.03536	4.92492	5.18152	4.81483	5.76908	5.41076
Bra000680	2.63778	4.47677	4.29095	2.70869	5.66954	4.34887	5.12756	5.13869	2.70202	10.0209	8.34388	12.3751	26.6262	15.0734	7.34381	7.75754	10.2701	31.7574	14.6799	10.7167	9.04445	10.7213	19.7698	14.7693
Bra000681	91.1603	49.5872	58.1507	55.3172	81.9585	73.9151	66.7137	66.1635	56.2693	117.904	87.8693	90.7832	68.9797	67.1293	37.5689	42.1085	37.9624	53.8445	40.1851	11.7229	11.0036	18.5569	35.8325	35.0824
Bra000683	4.50329	9.91917	5.7121	5.52676	8.4238	5.85217	6.93233	5.15337	4.16001	12.5889	6.89492	9.56374	10.6076	5.65826	21.907	18.6898	25.219	23.004	22.3596	31.868	31.2507	32.1618	19.7952	17.5855
Bra000684	42.8273	42.1904	36.2934	33.8483	39.4083	42.84	39.4343	43.7312	51.1614	43.1301	43.1638	39.5929	25.3285	52.6238	48.707	49.8219	38.786	34.9043	31.8618	59.1366	66.8933	59.5344	54.96	41.0827
Bra000685	8.15414	13.3588	11.4269	10.1731	12.7718	12.1569	14.5915	8.44315	5.17661	16.839	20.4011	22.6967	20.4436	11.7505	26.6316	29.6059	34.8148	27.336	23.4527	23.4561	17.441	21.9822	18.7096	20.3156
Bra000686	0.081343	0.407444	0.130058	0.268126	0.095286	0.0743535	0.188099	0.420768	0.323164	0.273955	0.213532	0.638129	1.23517	1.03971	0.725298	0.978895	1.90753	4.0874	3.44111	1.20256	1.10639	1.12132	4.52615	4.74965
Bra000687	45.2683	70.0372	175.607	39.1212	301.469	268.223	208.528	40.5075	11.0867	428.64	372.576	320.162	25.6342	6.10438	193.776	194.255	135.063	10.8999	8.5747	48.5345	41.8017	42.2843	13.0225	5.50742
Bra000688	39.1138	28.9528	27.5205	29.0076	17.477	22.5112	21.0366	22.3324	21.8163	14.0314	12.4762	12.1091	11.67	13.6502	5.49233	4.89684	3.379	3.65596	3.5452	6.94518	7.06081	10.1112	6.19482	5.09173
Bra000689	33.0584	31.165	31.0661	41.1215	29.7077	27.9332	32.8393	48.2147	67.6324	24.3435	34.9052	37.3964	43.9092	55.6832	36.8706	41.0637	42.7978	44.4833	36.0106	50.2413	36.7796	39.5258	41.3328	44.5083
Bra000690	25.9023	41.6874	76.8017	18.0081	61.8796	75.1111	55.3518	17.849	15.9077	29.7176	38.9891	30.8413	8.50362	13.2274	27.3291	25.7538	18.1509	12.468	7.82446	21.0557	21.8165	25.7948	12.1251	9.85241
Bra000691	2.62165	4.30877	3.69397	1.90272	5.15267	4.40845	4.41711	2.80101	1.94625	4.61828	6.67959	6.78769	6.17734	4.11482	9.59641	9.95706	14.0265	14.9083	9.43604	9.99298	8.33074	10.0403	9.18381	10.5749
Bra000692	1282.32	1333.65	1327.43	1462.86	992.399	1158.81	1145.5	1061.21	1205.87	543.256	725.867	657.391	803.33	735.46	317.635	344.672	309.465	416.702	372.377	277.649	270.24	391.249	325.588	343.496
Bra000693	17.256	18.1451	16.7583	32.916	13.7048	10.8847	16.4465	28.9314	38.8195	12.8845	17.1012	16.989	29.8445	32.7341	12.796	15.2897	15.7426	23.4012	17.8234	11.801	8.54156	11.0798	9.14379	12.6185
Bra000694	26.8936	30.7617	22.6398	28.0029	35.3885	26.8795	31.1553	27.32	22.3818	48.3605	42.5347	54.5336	48.758	34.3824	76.9771	65.8695	80.6766	103.829	63.2284	75.4497	68.8525	84.77	151.375	131.009
Bra000696	0.349872	0.292641	0.421551	0.0996465	0	0.330128	0.293468	0.296206	0	0.0647535	0.727129	0.765426	0.596697	0	0	0.402784	1.2177	0.243822	0	0	0	0.510224	0	0.130957
Bra000698	36.0351	28.8453	25.8434	29.4688	22.8137	26.8595	28.0581	25.2977	30.8394	22.9486	23.3852	25.6739	35.9365	28.5804	10.1608	9.87017	14.7217	24.217	23.5363	16.3132	10.2178	14.2676	9.02709	13.1766
Bra000699	26.7913	48.7363	48.827	66.915	60.6205	48.2382	57.4591	76.177	76.8705	62.8423	63.7462	52.6212	73.3348	66.467	93.143	107.74	88.2241	70.3435	98.0576	112.166	115.15	110.573	105.594	117.958
Bra000700	26.8889	28.3022	31.675	17.0539	49.532	33.4735	33.1009	25.8916	17.0148	27.5488	38.5081	36.9044	17.7558	12.4488	27.7003	25.8164	20.4359	13.6388	9.3231	24.7173	19.3853	22.0731	22.638	14.8181
Bra000701	16.9934	14.7427	10.6076	9.41524	10.2895	8.79592	9.59377	10.2674	7.54601	13.3879	11.8062	12.8172	15.487	9.98434	14.8229	14.0619	15.1776	18.6205	15.7488	19.5649	21.4092	21.1831	14.6021	15.0114
Bra000702	13.1868	14.7453	19.2718	8.98382	27.9889	22.4847	21.531	13.89	11.5665	17.1701	22.4113	21.9295	14.1	14.1091	22.3041	21.5101	23.0389	17.956	12.8719	17.4049	14.7225	18.2076	15.2451	13.3164
Bra000705	47.2004	57.5536	47.7609	59.575	38.8817	40.8464	46.0983	58.9105	50.5038	32.8932	49.3114	43.8453	64.4887	64.0546	33.3622	38.7489	36.4665	69.6369	55.6272	38.3887	40.5584	36.2201	49.468	61.6785
Bra000706	8.1435	9.14779	11.5526	4.60214	7.37067	12.8738	7.66654	5.07055	4.89255	4.2743	7.49911	4.95842	6.14892	4.83406	5.61255	6.80332	6.79651	1.69435	2.68868	10.6327	10.1834	6.45127	3.53345	10.3101
Bra000707	0.0258775	0.0455665	0.0263655	0	0.040566	0.065711	0.0691395	0.512985	0.0220555	0.310812	0.247072	0.15469	0.426548	0.134916	1.36508	1.17376	1.31155	1.45253	0.98004	1.15026	1.00002	0.776782	1.78885	1.00449
Bra000708	111.755	140.842	240.451	45.3543	320.61	331.42	194.353	48.6404	26.5184	435.842	400.745	390.226	25.4335	10.5979	80.0262	110.137	52.1435	10.3312	2.87204	13.3416	14.1461	32.0764	6.38704	3.51356
Bra000710	3.73259	2.61866	3.15737	1.82101	5.64865	7.50416	3.00002	2.69738	2.81075	11.9809	11.2775	6.95233	7.81943	11.1328	14.3917	14.1545	7.46325	4.90181	9.82343	3.34818	4.9601	3.3219	5.52458	10.2869
Bra000711	88.6793	115.589	176.352	89.1309	159.152	176.485	153.789	60.2732	56.8852	50.1223	101.222	66.7038	36.3666	40.8991	21.4278	31.8874	22.8862	28.2063	24.7151	27.108	21.9343	33.5053	36.772	34.6912
Bra000713	0.601564	1.13628	0.597189	0.814759	1.86776	1.32063	0.96043	0.300941	0.0546105	3.90383	4.92361	1.42432	0.0889545	0.045049	5.55683	5.56444	3.48272	1.13538	2.88187	13.9777	15.9955	9.22242	8.5765	7.21562
Bra000714	13.9345	12.5254	12.3471	9.81304	15.6499	13.6519	14.5184	17.718	14.7247	12.0596	15.8381	16.4178	21.2476	16.2021	14.8119	14.5885	15.7791	18.485	14.4264	17.6083	15.8277	15.0583	13.7579	11.374
Bra000715	36.1271	35.6301	40.5057	24.4167	75.9233	59.546	45.5	37.4834	31.0756	124.563	73.7596	73.8012	40.7135	31.8823	75.9606	69.4226	49.0187	34.3882	24.7248	66.4358	71.0865	55.8617	56.3435	43.495
Bra000716	8.40438	3.45523	2.24254	2.71737	0.608082	1.01739	0.982825	0.77954	1.04277	0.463713	0.415928	0.321331	0.310538	0.506878	0.0848545	0.025151	0.0285045	0.112022	0.130662	0.0978635	0	0.350411	0.029504	0.206458
Bra000717	3.26869	0.471083	0.26294	0.263315	0.770177	0.566103	0.637799	0.103295	0	0.355909	0.215348	0.119998	0.0351675	0	0	0.0695165	0.0833035	0	0	0	0	0	0	0
Bra000719	42.6872	31.5715	28.567	21.1792	30.2895	32.7658	26.2778	22.197	21.653	28.3072	24.4175	23.6622	17.2222	21.0915	25.241	24.8054	22.123	18.8478	16.3962	29.5012	31.4108	31.0328	23.0023	22.0896
Bra000720	9.51851	7.2345	7.242	9.14053	4.77073	6.033	6.84316	5.93577	5.96824	1.35254	2.52432	2.15363	2.28509	1.61303	0.11766	0.411186	0.173655	0.220011	0	0	0	1.00256	0.09646	0
Bra000721	23.2938	21.3669	16.3139	18.3655	16.7374	14.4728	14.799	17.7284	19.9388	15.6674	15.7172	19.1841	16.0737	20.7866	22.5946	21.4361	19.1115	17.7744	16.8339	23.7623	28.1387	26.6023	31.9777	26.4789
Bra000722	25.4762	27.3195	13.9255	30.1675	17.3299	13.9576	16.2214	16.4738	21.0425	28.4335	21.1058	22.9408	31.5933	29.7532	37.0571	38.2832	44.0506	34.9527	36.2997	48.0325	54.9576	52.4062	65.899	64.5491
Bra000724	112.043	73.6596	59.8852	101.122	54.656	57.6187	73.4825	121.131	121.865	76.5727	65.4351	78.7559	110.446	189.551	63.0623	59.5632	58.9984	103.2	103.589	58.8911	59.4418	66.4475	97.8647	101.344
Bra000728	119.511	107.149	93.6535	100.974	81.7775	94.1716	92.7012	85.4028	103.334	35.1501	74.6477	65.342	63.2074	75.077	51.6329	59.4279	42.8932	50.0135	39.9541	60.9034	57.6039	65.1772	63.0471	56.3601
Bra000729	6.62915	4.33026	3.2251	2.41476	3.11886	3.69893	2.86463	2.60309	2.155	2.95187	3.0077	3.13496	2.2594	2.05953	4.03001	3.44779	3.40353	2.41026	2.19838	4.00297	3.65221	4.49061	2.6063	4.16629
Bra000730	7.5755	6.51753	5.70704	5.04567	8.0679	4.99887	5.75084	5.66937	5.9898	4.48592	7.30496	7.24175	6.19394	6.36485	4.74771	6.87975	7.65115	9.04012	6.36401	4.13726	5.57512	5.8231	7.51606	6.62194
Bra000733	2.8215	2.28428	1.75722	2.01115	1.28494	1.61373	1.72851	1.41623	1.40296	0.51913	0.931599	0.926299	0.765764	0.780409	0.695568	0.747663	0.732309	0.439293	0.264051	0.898897	0.586063	0.726855	0.147934	0.106339
Bra000734	1.46701	6.11559	16.3038	1.74982	61.5444	62.1906	19.6816	2.66789	0.817945	50.4508	66.7528	29.7169	1.43022	0.90688	11.6378	15.97	9.16112	1.5074	1.51964	10.9319	20.2117	10.4058	1.09556	0.814874
Bra000736	5.31378	5.7345	6.79564	2.37351	3.29492	5.36549	4.44889	0.554742	0.263508	1.50809	2.79351	1.74583	0.779875	0.241871	0.535408	0.929349	0.400522	0	0	0	0	1.38881	0	0
Bra000737	50.5432	70.2606	70.3463	70.49	62.8363	64.0845	71.845	99.2984	116.469	77.7921	77.5988	83.2689	74.6891	104.062	41.1702	46.5427	33.7791	36.635	31.7428	28.3704	30.3287	28.1639	46.5569	48.1262
Bra000739	126.365	119.866	90.0089	131.121	83.1818	63.3942	88.0666	135.43	123.804	79.9067	87.8723	95.733	165.536	172.905	131.085	115.447	142.94	188.35	187.317	112.8	93.5076	126.514	194.644	239.791
Bra000740	47.4656	32.9031	19.7009	50.3019	9.17038	13.4365	15.2928	17.0055	28.8708	4.36156	6.16674	4.43762	6.05496	11.1713	4.95527	6.39393	4.68508	5.64085	4.70869	8.13518	6.37711	10.2701	8.48116	10.6572
Bra000741	98.6477	84.8815	86.7867	84.469	91.3696	91.2185	84.5466	84.2761	92.6869	86.2935	80.8204	86.8068	62.0184	87.9794	76.9032	71.1876	58.9147	51.2151	48.0497	63.8215	68.1202	71.8413	85.8248	76.2764
Bra000742	3.30736	1.84939	0.916961	0.808674	1.44673	1.33892	1.73737	3.01565	1.33686	1.80019	2.79611	3.00442	3.25683	1.55749	1.43726	2.69827	2.48692	3.50559	1.76032	5.73552	3.96687	7.3819	4.62914	3.82836
Bra000743	46.9103	36.1579	41.6465	27.4588	32.8465	37.0802	33.1634	31.052	31.6073	18.7222	26.0601	25.0418	16.2275	24.1399	18.3973	20.154	19.7384	15.5702	14.1327	16.7099	15.0618	20.8493	16.0053	11.9647
Bra000744	0.0249925	2.06376	0.325468	0.0597785	0.319626	0.239216	0.208943	0.0673055	0.119753	0.618959	0.22779	0.0598855	0.209286	0.295388	3.93503	2.39848	3.26353	4.65517	7.51571	10.1169	9.35702	14.1088	19.4399	24.2809
Bra000745	0.054779	0.114699	0.292527	0	0.698851	0.736253	0.120253	0	0	0.749307	0.517822	0.258999	0.127049	0	1.63915	1.88757	0.895556	0.1045	0.821229	0.989024	0.774616	0.898621	0.452596	0.664562
Bra000747	16.5799	12.3296	10.2996	7.52073	7.25764	7.50683	8.07928	8.74912	7.02923	6.38246	7.39032	7.73089	8.00764	7.82658	7.93831	8.84998	7.81159	10.1375	7.60672	10.6894	9.94141	12.1134	11.7639	8.11326
Bra000749	14.8757	33.8098	33.1613	53.1686	32.0038	35.9631	46.1985	52.0629	31.2878	26.6311	16.6854	26.3511	42.4171	19.5574	43.207	29.3386	48.0225	44.8868	57.1091	35.7494	34.901	36.0134	34.5475	44.3789
Bra000755	1.35132	4.37737	1.34729	1.13583	1.56159	1.50782	1.10601	1.49029	1.03829	1.17213	1.99267	2.27414	2.70574	1.57387	6.65424	3.06361	4.20812	11.3487	13.9273	34.5761	30.8025	28.5192	10.8161	12.4102
Bra000756	2.79758	1.87307	0.937197	0.453751	0.577778	0.783941	0.336564	0.177015	0.109397	0	0.0449385	0.0281	0.058746	0.12852	0.106427	0	0.17793	0	0.228393	0.386241	0.458585	0.802916	0.0340365	0
Bra000757	31.2719	45.4683	62.2904	16.4649	95.7994	76.9147	70.6869	26.4384	12.2764	66.9184	88.4611	79.8425	22.4086	11.7658	94.0036	88.2456	95.8029	31.6557	31.2914	87.1462	67.6092	75.9175	32.1672	24.168
Bra000760	1.65596	8.64557	8.05742	4.53133	5.91806	9.11895	10.9746	1.78072	0	1.38707	0.806218	6.21856	3.23109	0.365602	0.175318	1.14263	1.15525	0.885118	0.223502	0.23631	0	2.45521	4.41329	7.94682
Bra000762	3.13757	3.62305	4.43144	5.66339	3.44531	4.31734	3.84685	3.4551	4.3707	3.81946	2.76927	2.60928	2.98681	2.07099	4.69723	6.22157	5.49775	2.51797	6.29338	2.95008	2.92573	3.12059	2.54931	3.49567
Bra000766	29.6976	23.5686	19.9706	26.8963	19.7357	18.3819	22.4746	34.557	35.6165	17.6765	26.121	25.6161	39.3777	37.6354	24.8676	27.5154	26.7978	35.3662	40.1207	37.0666	31.957	33.2274	34.0956	32.3533
Bra000767	1.87465	1.5877	2.36863	1.59038	1.82344	1.40374	1.41264	1.6092	1.96727	1.30268	1.44309	1.6166	2.22092	1.89458	1.98754	1.2615	1.22755	2.02147	2.16037	1.23533	1.23643	1.29706	0.923472	1.32957
Bra000769	2.22779	3.79792	3.00019	2.61284	4.00702	2.10162	3.89904	7.01473	3.91473	26.9523	21.3202	21.8264	6.1801	6.24861	32.1272	27.6311	21.6989	3.81696	9.41823	32.2434	36.4838	36.3011	17.2201	8.41304
Bra000773	41.7542	39.0135	35.9605	50.3145	13.7599	22.5253	28.9571	52.614	70.336	8.60846	22.4043	19.6971	49.3814	71.4472	1.78148	2.66212	3.55533	18.7298	27.3358	2.2554	0.082156	4.40018	1.84051	5.03655
Bra000774	9.06483	9.12956	7.19915	9.71963	7.16641	7.15923	8.93841	14.3737	15.1664	8.94326	9.11981	11.5854	14.9225	14.9334	14.818	15.4341	16.2385	17.5824	18.5331	27.4672	22.3014	23.9969	20.8888	18.55
Bra000775	1259.06	256.25	27.2138	62.6295	25.6373	15.6875	17.6564	7.66515	21.9824	42.1436	21.6592	8.6642	3.99399	2.88123	53.4452	47.3687	17.2147	0.652094	12.967	100.078	181.371	265.812	95.4209	20.1442
Bra000776	14.5655	13.4637	12.7064	9.58606	12.6675	9.92122	12.8658	7.82783	4.95849	3.7891	7.74391	6.33871	7.75728	3.67709	6.79106	6.6328	10.6152	10.0668	6.29813	6.38693	2.76287	5.81713	3.52754	3.26814
Bra000778	8.07869	14.8927	7.84117	92.3296	1.4497	1.67914	14.4718	50.0185	91.58	3.70542	9.41673	8.93691	26.5651	52.239	1.50866	2.43452	4.44664	20.1623	26.2929	1.36278	0	1.98285	0	0
Bra000779	5.31287	5.31371	3.68401	2.66959	3.95762	4.14364	3.96602	3.64289	2.46477	4.04815	3.39273	4.0185	7.32254	4.78004	9.65134	9.40747	11.7406	14.1812	10.1239	9.90864	10.2838	10.851	9.07889	8.81874
Bra000781	264.298	217.79	234.091	238.256	168.479	237.446	206.557	185.765	243.773	136.666	180.81	111.697	72.2004	98.4951	89.897	82.3809	41.1794	30.9987	33.8159	83.5072	100.658	88.8818	63.834	57.5603
Bra000782	45.0124	38.8071	38.2276	30.1815	36.1038	35.3467	33.9405	32.0653	28.5586	26.5381	31.7393	31.5626	24.582	34.5286	32.513	31.3881	27.4618	28.2716	25.3371	35.0047	33.6083	35.2444	33.3998	29.897
Bra000783	12.404	17.2358	16.5199	6.92388	10.9123	12.4999	11.4394	6.36737	3.9638	3.29595	9.24893	6.64805	3.47327	2.05238	1.85916	3.23376	5.47854	4.23753	3.20974	1.57712	0.951067	2.33448	0.750594	1.22839
Bra000785	1.59457	1.79384	3.91733	0.483021	8.15697	6.82025	4.08663	0.721421	0.389666	5.176	7.14877	5.96577	0.882865	0.311499	5.51943	5.20659	4.28489	0.289367	0.890047	7.59888	5.35312	3.93163	0.921721	0.830945
Bra000787	42.7194	36.4177	37.1546	40.3445	40.6834	35.1067	38.8485	51.6069	45.5983	44.0453	41.7393	38.1237	45.5712	47.7878	43.6365	40.556	39.1104	29.7358	24.7607	50.8533	45.0244	42.795	35.7258	37.992
Bra000788	8.30825	6.3885	6.22576	4.82383	6.25959	6.35661	5.8341	6.06516	7.14273	4.05884	6.16594	6.51793	5.86155	6.32276	6.15864	6.92822	9.72425	9.89808	6.15085	5.06492	3.71772	4.66969	5.98996	5.34687
Bra000789	16.252	58.4493	38.3094	59.5616	39.1196	37.3718	39.5505	41.6095	45.6579	60.1267	39.6475	54.9106	41.6055	37.4238	103.99	111.335	112.99	58.2779	95.4682	237.366	259.499	142.214	124.156	88.3921
Bra000791	5.19673	12.5755	29.8775	3.14641	28.1444	34.8777	23.0927	3.93641	2.08698	12.6808	23.5471	18.1538	2.58649	2.19504	10.2056	10.5191	8.11039	5.55924	3.75681	6.58245	5.58234	7.61804	4.91917	3.04087
Bra000793	0.328701	0.376391	0.578862	0.044439	1.25528	0.787567	0.38102	0.065031	0	1.40018	1.0718	0.49847	0.0828245	0.021979	1.74495	1.53039	0.74075	0.498915	0.6099	5.37553	4.08292	4.03651	0.601573	0.09106
Bra000796	0	0.676733	0.128655	0	0.857606	0.217887	0.114741	0	0	1.81159	2.31184	1.42152	0.064536	0.043432	8.2438	10.7808	8.83849	0.307345	1.12	6.05684	6.31289	6.32345	0.262008	0.407068
Bra000797	0.416096	0.862226	1.68726	0.158549	3.8839	2.46461	1.99357	0.28678	0.0212225	8.2607	8.45255	5.10607	0.920134	0.268674	18.1716	22.8611	15.4675	1.28152	1.81202	6.82126	9.71316	8.90407	2.28453	1.1776
Bra000799	0.167886	0.870322	0.597689	0	1.16843	0.780083	0.505011	0.124528	0	3.35908	2.27855	1.46362	0.103714	0	10.1551	13.4239	10.9107	0.899374	3.07131	10.8992	11.2738	12.3483	1.39894	1.25885
Bra000802	8.72454	27.8667	75.4095	5.73623	127.062	119.949	77.9466	9.32312	1.6768	220.516	179.108	160.909	7.23776	1.28778	140.036	141.827	78.2918	5.29063	2.56295	44.8525	44.8117	35.4517	4.75485	1.29877
Bra000803	15.2761	12.5741	11.4775	10.0718	7.3719	9.97428	9.25628	10.8321	11.5203	6.42439	5.94314	4.96006	5.11905	6.91674	9.30217	8.51316	6.7032	3.99517	4.72095	5.92407	4.8652	7.23031	3.5027	2.62987
Bra000804	1.0602	3.61396	3.45077	11.0115	2.34972	2.14024	4.86202	18.0944	31.6826	2.06893	6.26511	11.9394	25.3748	31.1066	0.642567	0.941364	1.1246	4.49358	6.70564	0.136794	0	1.67873	15.047	22.2701
Bra000806	11.8584	34.9924	37.8707	7.38059	33.8995	48.2831	29.8617	2.40253	1.11316	1.81978	3.98858	6.46023	1.59193	1.03074	2.0914	2.66034	1.84147	3.79484	6.03096	56.1406	18.0566	37.5369	11.8538	13.3959
Bra000807	19.4992	19.121	20.5566	8.19202	15.8292	19.317	15.5104	10.5134	7.22411	12.9957	14.1388	15.4836	7.22036	4.60974	11.5133	10.842	10.3629	4.61914	3.96148	5.93825	7.19712	8.07311	3.39581	3.63229
Bra000808	34.0327	24.8206	20.7536	25.9078	14.5734	18.0188	17.6266	28.3828	42.8319	13.1388	13.999	16.6195	22.694	38.0689	14.9566	13.3064	12.4444	15.1984	14.3529	19.5238	19.1683	18.5019	15.0329	13.0693
Bra000809	22.1572	16.454	17.4689	15.835	10.5567	13.3953	12.8528	12.8094	17.8174	4.87526	5.84908	3.60821	3.32508	6.311	5.48842	5.76832	3.66078	2.24432	2.75219	3.57261	4.63876	5.81908	2.87816	1.30414
Bra000810	26.1071	25.2279	24.8974	34.2837	27.2618	23.9297	27.7395	29.4718	30.6058	29.7066	24.3509	26.635	27.4988	31.7991	28.6289	29.7259	29.9356	34.389	34.2917	26.8914	26.3035	27.1036	36.1599	37.9662
Bra000811	53.4745	128.734	116.355	194.856	157.627	144.89	175.427	102.464	230.031	125.611	187.267	163.383	137.18	149.506	139.955	171.685	171.588	131.07	282.572	80.7955	43.9038	48.6386	127.488	267.752
Bra000812	0.456742	0.960371	1.35368	2.24566	0.784709	0.597527	1.17871	0.155302	2.10549	0.460477	0.471495	0.169759	0.564261	0	0.527844	0.0532025	0.125822	0	1.29254	0.461477	0	0	0	0.376825
Bra000813	5.25636	6.63463	4.58319	5.0801	5.97253	7.38979	8.76469	4.43273	4.48289	17.9461	8.84745	16.2456	19.0737	12.7641	8.23594	13.2385	20.6481	39.1579	16.7062	38.8785	46.4852	34.872	26.5345	26.92
Bra000814	25.1791	19.1753	15.6029	20.9037	9.61541	10.9795	12.8603	15.2921	16.3267	5.18503	5.66338	4.35432	4.66617	6.477	6.57854	6.28318	4.70047	3.10423	2.76171	4.72481	6.01111	7.52904	4.40534	3.74246
Bra000815	44.7849	6.91893	0.907886	0.555284	0	0.159595	0.146438	0	0.038973	0	0	0	0	0	0	0	0	0	0	0	0	0	0	0
Bra000820	0.912146	5.95137	3.17081	1.51262	3.25445	2.81154	2.30916	1.02224	1.93853	4.99346	6.59307	5.85302	2.48675	3.40691	19.7655	18.8891	20.9765	27.3813	24.3079	34.4982	34.8018	30.442	36.5352	38.3307
Bra000821	24.4184	42.7896	106.595	16.3118	136.888	146.723	112.664	21.5386	7.33276	132.634	126.613	102.743	12.1758	9.18986	63.2318	55.4047	41.7805	9.1087	11.2646	21.4556	21.8654	21.9179	11.8255	9.72912
Bra000822	0.444785	2.64035	2.09952	0.551104	0.532045	1.32783	0.834432	0.438715	0.286783	0.30147	0.436379	0.875949	0.079517	0.246387	0	0.144574	0.111966	0	0	0	0	0.278797	0	0
Bra000825	6.32366	16.5162	14.3487	9.64929	8.98818	9.44182	9.97495	9.16809	2.88669	11.0621	7.09368	6.67102	8.35296	3.126	15.5352	13.3183	14.2508	10.1162	8.52655	46.267	29.5203	30.4241	18.5749	18.7133
Bra000826	3.02085	7.35175	6.51807	2.70594	7.47398	5.68232	5.50355	3.65171	2.63475	8.79698	9.26212	8.91313	4.75425	3.63545	20.1873	16.417	15.4535	8.34512	10.1377	30.5792	30.1738	25.0569	18.0035	11.952
Bra000827	18.0102	16.6971	18.1931	21.1909	14.0954	16.303	19.7898	28.8288	29.2862	15.8392	17.3046	16.7786	28.2858	32.3609	11.0625	13.3981	12.9493	26.739	25.1308	10.449	9.44095	13.3817	17.036	17.5674
Bra000830	10.9953	3.35288	1.1914	6.93538	2.08473	1.30467	2.48556	10.0991	15.8964	3.56129	5.32255	3.60166	7.11995	5.91259	5.21969	4.26699	4.7305	4.29549	0.965146	8.28018	7.85847	12.9221	11.036	7.28411
Bra000835	0.831143	0.819016	0.747892	0.984912	0.416655	0.33873	1.07802	1.04987	0.982889	0.453203	0.508514	0.388134	2.41968	1.35009	0.0974495	0.333433	0.472793	1.25669	0.68667	0.383572	0.113327	0.46163	1.01247	0.871575
Bra000837	40.9153	50.9009	91.4786	18.2029	152.249	141.037	103.686	21.8118	10.3187	173.092	185.761	160.223	14.8921	6.64084	67.9174	78.1055	61.9794	8.5084	4.63778	20.0631	20.7236	17.7471	12.4099	6.38111
Bra000838	20.1669	23.6625	25.1032	14.1824	27.6896	26.1918	23.3866	16.4115	9.27405	26.9818	21.3767	22.388	17.6923	9.05897	37.2233	36.3571	43.7312	26.9709	27.5159	58.2263	42.2553	52.8928	46.325	38.1636
Bra000839	13.5047	14.0612	10.3368	15.1816	10.6828	13.5012	10.0192	12.6176	13.0654	9.41869	10.2713	10.7851	16.0933	9.12198	9.38398	10.505	8.40231	11.696	8.92837	17.4598	12.3052	11.6348	16.2828	12.0693
Bra000840	369.493	207.184	199.367	193.411	144.207	163.421	140.34	134.838	121.666	49.0749	108.983	85.2219	114.202	115.496	17.7564	22.9118	22.6702	44.6192	35.4778	18.7088	8.79612	35.0216	12.854	19.3393
Bra000842	24.8396	10.3388	11.0863	24.7257	12.8497	10.5088	18.4386	43.1233	46.7738	24.7949	29.0281	39.5076	65.8548	57.1488	11.2732	12.0592	22.4831	59.712	16.1752	4.69606	1.86219	5.48005	14.7395	9.49296
Bra000844	10.5268	9.38465	9.06196	5.05485	5.32289	6.71327	5.46407	1.28861	1.52876	2.98275	2.52618	3.50988	0.653396	0.538188	1.27054	1.56191	1.13541	0.379467	0.136787	0	0.056734	1.2901	0.0519785	0
Bra000846	20.3606	27.2633	19.1507	16.2323	17.3675	19.2692	18.752	17.8481	14.0158	18.7543	15.6276	16.3724	16.6199	18.3911	35.8605	38.3801	40.636	27.4969	40.9288	44.0769	48.6201	45.6521	37.3462	38.7441
Bra000847	0.984387	2.497	0.34817	0.349699	0	0	0	0	0.036461	0.021458	0.0351935	0	0	0.049413	0.053708	0.1657	0.0909765	0	0.463587	3.50819	2.05359	1.56384	8.1879	23.9147
Bra000848	40.985	98.2302	105.875	38.4467	79.123	102.09	106.431	19.3774	5.97278	8.45668	17.1203	49.0121	14.0007	2.80943	1.47791	8.09379	2.64413	1.73488	0.448499	0.9191	0.083432	20.6423	4.81791	11.4913
Bra000849	15.8201	18.784	19.5948	13.3628	24.505	19.9358	18.73	14.7077	12.6255	21.4351	22.7577	23.8716	20.8327	16.3556	37.1786	35.423	41.6681	34.1492	28.7843	44.7658	40.6884	41.9517	30.4025	28.5723
Bra000850	22.6944	54.1383	58.011	49.4416	43.6075	36.551	67.0894	58.9004	47.7227	15.4328	32.8838	34.9335	53.8241	37.9489	6.61079	9.05377	9.82002	19.1667	19.9751	9.60267	4.45286	12.7142	25.9785	15.2711
Bra000853	143.023	124.606	121.829	113.658	64.8024	105.984	91.7389	110.051	144.073	46.6608	51.0865	39.9892	31.3117	74.5888	41.7109	38.8148	21.0904	15.1538	16.8593	25.5743	33.2186	40.4967	23.8279	17.1981
Bra000854	16.9104	24.7212	37.9215	14.8527	82.9194	62.4377	44.9955	25.8831	21.1138	61.4125	78.4418	72.9286	28.1571	22.3596	71.174	73.9836	71.1638	55.5335	50.5569	120.853	117.395	85.8735	74.381	62.2319
Bra000857	19.8485	19.8251	16.7412	14.6768	22.3454	16.5689	17.3888	18.0383	15.9489	11.1973	21.3582	18.8452	19.3431	17.7286	27.501	27.8424	31.4699	31.868	26.973	37.9923	32.3174	31.5535	32.6792	26.788
Bra000861	0	0	0	0	0	0	0	0	0	0.261938	0.179928	0	0	0	0	0	0.211343	0	0	1.01927	1.28432	1.12319	0.18352	0
Bra000862	41.5806	31.5198	18.9582	21.7521	2.64091	10.1103	8.35172	8.05549	15.2983	3.41464	4.82218	5.14734	3.1998	6.84065	1.90828	2.3864	1.47655	3.1842	1.15595	4.66425	5.05096	7.89286	0.972325	0.071447
Bra000863	15.0706	22.6198	45.2245	11.6669	46.9334	55.5766	40.4366	14.053	8.53147	34.9434	40.697	29.8293	10.1487	7.81852	34.1322	33.717	26.9038	12.9911	12.9303	26.6817	28.4515	28.0621	12.072	4.34348
Bra000864	0	0.451858	0.04506	0	0.0268675	0.024137	0.10314	0.0596035	0	0.108262	0.0809385	0.227993	0.152341	0	1.31024	1.1083	1.83949	1.17684	0.684361	5.38082	4.28987	2.69558	1.36342	0.381553
Bra000865	16.5286	10.1769	9.89008	8.4887	13.1475	12.4082	10.9631	9.8909	8.2182	14.898	12.5004	14.6731	16.4415	12.6935	16.0561	16.3579	20.8583	26.1598	14.6207	11.5205	9.80147	13.5461	17.968	14.3046
Bra000867	134.36	123.763	133.642	79.2732	321.217	190.473	174.954	103.455	60.8754	430.14	407.41	408.197	255.054	172.759	441.802	437.921	480.953	418.863	313.848	525.44	495.376	472.438	370.155	275.61
Bra000868	30.2945	21.1602	16.8652	24.1323	13.1387	13.3813	15.3399	25.1216	18.4307	11.6594	12.0235	13.1624	31.282	19.0654	13.9376	12.5178	20.284	26.7943	21.7489	12.9019	11.3717	13.314	12.9122	10.6719
Bra000869	1.15437	0.927334	0.643625	0.61098	0.411749	0.540015	0.517534	0.714736	0.606908	0.306451	0.558254	0.378586	0.662856	0.501366	0.597217	0.547113	0.531093	0.557795	0.401361	0.421583	0.261165	0.391753	0.202288	0.192689
Bra000871	84.1078	89.3844	95.427	107.307	124.633	114.879	113.957	122.471	144.63	183.484	162.624	180.673	143.173	132.872	121.055	132.685	108.498	83.248	76.3858	148.274	154.006	110.179	64.2443	67.472
Bra000872	29.2261	16.7905	13.5904	14.0579	14.9145	15.9311	15.988	19.6805	12.1188	15.368	17.8517	23.5522	21.3918	15.0946	13.7382	13.7112	16.7804	25.693	12.589	9.49117	9.30903	16.8712	18.0561	13.4725
Bra000873	99.7893	80.3211	82.7317	84.5472	58.2983	70.4939	75.0829	95.1601	117.342	62.9098	65.5768	64.2776	64.8099	88.9555	46.9993	46.2956	33.404	38.7716	37.2779	36.9801	44.4148	45.8007	44.4186	38.61
Bra000874	67.855	63.4232	59.7262	51.6436	63.8437	60.2744	58.2882	68.4315	78.2369	76.994	65.2784	72.8549	74.5374	90.0301	103.19	108.421	100.239	72.4083	70.4835	123.437	140.316	117.674	100.233	86.8897
Bra000875	277.725	168.612	135.375	36.6237	312	293.363	93.6619	27.4574	20.869	300.2	170.189	90.3745	33.0767	59.5157	171.351	174.805	60.1043	67.547	72.344	371.678	365.487	351.755	509.45	222.771
Bra000876	36.0783	24.9628	32.1632	3.30055	87.8456	89.8624	20.0351	1.37802	0.883753	81.563	37.1968	15.093	0.508626	0.0843595	50.6161	43.4604	7.61975	1.83488	1.13411	19.415	49.1955	31.0926	31.7968	9.70507
Bra000877	47.1546	39.9736	37.7132	42.0702	29.7759	32.1049	34.096	44.5089	43.8111	20.4168	26.4057	24.0912	34.9274	38.9825	12.2852	13.7867	10.4419	14.8089	20.1816	12.2902	11.0848	14.0363	8.03822	10.4978
Bra000878	36.6943	35.3776	31.5937	21.5827	48.0926	39.1775	35.6143	34.1997	33.3502	51.337	49.5162	56.0716	37.5053	39.7781	61.9108	61.8419	55.8603	48.3322	40.6165	49.653	50.2377	49.9154	55.3549	43.7391
Bra000879	153.384	133.937	130.703	147.413	96.7492	120.379	113.938	95.9219	140.135	60.1342	73.0374	65.7115	62.1037	112.55	54.6559	54.3975	39.2599	49.3336	51.6503	58.611	65.8778	69.7491	84.2863	85.6575
Bra000880	0	0.298131	0.026837	0	0.0349585	0	0	0	0	0.0832735	0.089572	0.019039	0	0	0.342714	0.640386	0.427727	0.0221885	0.221991	0.784709	1.10328	0.609835	0.155257	0.115041
Bra000881	1.01579	3.05535	2.38499	0.942605	0.586535	0.980279	0.741815	0.334608	0.647676	0.594082	0.381564	0.163643	0.271004	0.297179	0.155672	0.20457	0.237606	0.147617	0.585343	0.097991	0.0580205	0.253715	0.449811	0.989197
Bra000882	5.1848	12.5859	19.2688	5.06934	21.0943	21.9564	17.8153	7.27303	3.22862	9.67838	14.229	13.2647	8.53446	3.69653	14.7017	14.2761	19.1394	13.0927	9.28387	14.2219	11.4575	11.9074	7.20656	7.15181
Bra000883	7.87305	6.88736	4.80272	3.16717	1.72473	3.73801	2.48899	0.858193	1.21134	0.624583	1.02864	0.534948	0.456018	0.555405	0.256339	0.098288	0.246546	0.450333	0.358434	0.506508	0.724479	2.00684	0.982615	0.186906
Bra000884	204.236	351.746	471.369	464.033	1074.03	694.766	691.926	857.028	1124.94	1383.11	2024.24	1266.53	1303.25	1055.61	875.63	1014.89	841.313	1029.2	611.935	751.417	717.054	812.242	1041.11	998.308
Bra000885	90.9205	86.6113	79.615	66.7356	87.241	74.316	73.8304	84.0398	67.4241	118.121	83.0833	96.5827	114.458	84.3468	97.9016	93.8895	95.3698	153.05	143.695	111.495	110.526	137.923	151.746	140.472
Bra000887	12.6581	12.0817	13.466	9.00622	13.9834	15.2035	12.8437	7.70823	6.1475	6.19293	8.12194	6.08609	4.67952	4.558	5.14844	5.63627	6.25331	5.1976	5.42134	8.13256	8.55309	8.21585	7.287	9.18671
Bra000890	0.398639	1.02096	1.2169	1.89272	0.396195	0.213609	0.793918	0.183877	0.833585	0.160492	0.209371	0.502525	0.206943	0.087846	0.123489	0.574491	0.743831	0	0.100049	0.266274	0.496497	0.03996	0.917891	0
Bra000893	6.81982	3.09528	5.03857	1.01684	6.0624	5.89509	3.12408	2.55133	1.15885	4.40947	4.37533	4.10278	3.0088	2.00539	1.56946	1.35244	1.6543	1.64538	0.707793	1.42429	1.46894	2.2344	0.705468	0.671121
Bra000895	208.003	222.495	225.268	238.407	188.242	175.459	209.345	253.337	256.799	215.779	220.698	244.751	350.305	279.386	265.952	274.142	313.675	426.142	382.322	264.626	278.698	282.364	323.321	384.561
Bra000896	11.8205	7.69813	5.17923	4.38737	3.36935	5.1136	3.98334	3.33228	3.93769	2.56433	2.78127	2.52183	2.14035	2.57986	3.0467	3.08893	3.15925	2.13482	1.52507	2.23358	2.80055	3.77845	1.36209	0.980967
Bra000897	32.4946	22.9061	15.5655	17.0763	3.052	8.81516	7.69934	12.8381	15.5047	0.882116	1.69955	1.83621	4.39825	10.394	0.370619	0.139757	0.303984	0.56836	1.38181	0.0542695	0.0424675	3.31101	0.104717	0.0564895
Bra000898	3.74014	7.12757	5.29689	2.38183	4.87045	4.9641	4.78074	4.09149	4.9023	6.18185	10.3563	8.43202	6.1371	7.71859	10.005	11.2901	9.45567	9.2874	8.95198	16.8163	27.5442	26.0158	19.5699	11.8768
Bra000900	28.9307	24.7298	26.0793	26.4247	26.0844	23.4844	24.9849	31.1442	24.8365	27.5116	22.661	26.3072	33.7876	24.5245	22.5975	20.2288	20.9394	28.832	21.3309	12.628	11.7077	17.1799	23.6479	22.6283
Bra000901	4.29623	7.67772	9.72337	7.94048	10.6991	14.4509	9.8975	5.96837	8.84033	11.5711	13.1216	10.6294	8.62274	5.37412	13.0664	15.4702	15.9656	15.9564	22.5377	9.55536	10.4212	9.99728	16.8091	12.6086
Bra000902	12.0013	11.3165	11.7663	7.23082	5.63197	9.31681	7.18743	6.32381	5.65566	2.65665	3.00475	1.85829	1.23829	1.081	3.35827	4.35069	2.32503	0.660763	0.555445	1.52418	3.41267	3.57719	0.781801	0.648265
Bra000903	8.96356	57.3257	52.2535	40.5405	13.5858	31.3852	32.3924	21.6154	36.0534	6.22246	15.4495	16.223	20.6303	32.154	16.499	19.2936	26.7628	25.2023	42.0223	13.8112	15.774	23.631	36.5408	80.5872
Bra000905	22.9063	27.6017	38.4079	17.7929	43.4571	47.1143	35.2005	22.0188	21.2753	38.4294	62.34	50.0537	18.4829	21.2292	41.9001	50.6004	28.5102	17.1591	20.029	72.8752	71.9306	56.4705	31.9407	23.9972
Bra000908	60.2093	66.3583	73.6463	42.171	44.9729	63.978	56.1586	28.5774	26.1474	9.53711	20.8901	15.2896	10.6936	15.2052	2.9634	4.39738	3.1131	5.22914	4.36708	2.04115	2.84604	9.89908	4.53371	4.73381
Bra000909	5.40271	4.3322	6.31984	6.27551	8.92018	8.05022	8.18623	5.94035	7.17385	4.45716	8.87136	6.83601	8.40983	9.14491	4.00435	5.15713	5.2759	5.93633	6.76694	6.83748	4.82599	4.42438	8.90301	11.9803
Bra000910	8.03951	19.0429	11.4812	32.4928	5.71307	6.94162	8.04323	18.1604	28.2443	3.23095	5.72977	4.66413	11.5918	11.7665	2.07807	3.94039	2.8134	2.18731	7.20127	10.0117	9.42974	5.66204	5.16403	10.7861
Bra000912	22.0647	15.8187	14.4666	16.329	11.5822	12.7814	14.8912	14.3568	14.9895	6.12872	13.4607	9.81875	13.2212	11.6352	10.1027	11.165	12.3677	15.8403	12.572	14.1887	9.41953	12.703	13.0565	9.85657
Bra000913	25.5519	22.763	11.437	8.55137	27.2497	19.1124	12.5952	13.8991	9.57898	27.2969	15.6692	12.2149	9.31126	7.01683	25.335	21.4471	16.6556	6.63721	12.0776	68.4176	64.8043	63.8781	21.761	15.478
Bra000914	190.182	148.426	161.291	276.482	193.469	174.215	202.818	384.672	436.076	243.639	190.108	167.42	174.024	239.977	109.375	96.6575	73.7662	58.0947	67.6483	97.7411	78.581	112.179	104.136	122.97
Bra000915	13.8359	28.585	54.2046	8.39937	60.5695	60.914	45.0169	13.0912	7.59696	52.2314	55.7572	55.4801	12.7642	13.7462	46.3708	44.4059	32.4629	19.2483	15.9559	48.4173	53.6546	50.7063	25.1402	16.4281
Bra000916	8.09772	10.5107	12.8709	9.03556	14.3013	12.5271	13.3897	6.14159	5.41735	4.44244	10.8685	6.43811	4.11923	4.111	7.4727	7.51225	6.4929	4.6522	4.61437	7.52118	7.18028	9.88225	5.37229	5.8419
Bra000917	0	0.656357	0.622811	1.21077	0	0	0.157958	0.035163	0.440966	0	0	0	0.338536	0.077072	0	0	0	0	0	0	0	0	0	0
Bra000918	0.056443	0.0771895	0.34363	0	0.674226	0.187884	0.217894	0	0.312787	0.886185	0.453329	0.172282	0	0.0906525	0.611337	0.968068	0.529636	0.161102	0.113114	1.54014	1.47968	1.28105	0.928918	0.364783
Bra000919	2.5342	3.15649	3.38489	2.04547	5.33558	3.71883	3.9518	4.8802	4.38262	9.12825	7.15482	6.54952	5.82631	4.55498	6.46536	6.20711	7.29641	2.45635	2.95328	13.0231	11.7564	9.90648	2.80598	2.62685
Bra000921	5.48047	6.43559	7.753	9.99865	10.6259	8.51073	8.84346	6.45622	8.14098	9.7981	17.1207	12.6706	16.326	9.0926	3.79624	8.71209	6.43818	7.65763	11.032	3.49377	0.845862	2.08863	2.00623	6.24606
Bra000923	0	1.17937	0.0429175	0	0	0	0	0.186362	0	0.0824445	0.021021	0.567816	1.83551	0.680369	3.07164	2.50101	5.23544	20.1771	7.85856	12.1649	9.522	15.7742	26.1865	18.3637
Bra000925	0.313489	1.82659	1.52971	0.80828	2.85393	1.45936	0.654617	0.742077	0.77878	0.964577	1.99603	1.58065	2.65522	0.615693	10.9492	14.284	11.6343	13.5501	8.70737	4.7889	2.92896	5.45988	15.8833	19.9657
Bra000926	2.04651	7.23033	7.46998	2.05121	4.41292	5.02584	4.96866	3.68525	3.29926	1.89598	3.51882	4.28109	2.21466	1.73107	2.3621	2.61554	2.29232	2.03483	1.55509	1.16698	0.809002	1.67328	1.48828	1.54529
Bra000927	18.8423	12.4208	28.4163	14.6019	47.8146	36.7622	27.7503	24.6992	13.2609	18.8533	28.5554	18.2477	6.87543	5.14802	1.32949	1.1836	1.31192	1.60717	2.76334	3.03023	1.97304	3.20867	2.67116	8.20537
Bra000928	30.1301	20.7747	17.8185	24.3434	17.8599	16.491	18.1879	35.9735	33.1068	21.8816	19.5674	21.9688	31.7238	31.8099	13.6707	15.7691	11.3221	16.2458	18.6624	18.3612	19.6782	18.503	17.7666	17.3071
Bra000929	544.153	588.964	509.506	850.685	366.609	432.818	488.741	477.039	601.821	129.476	245.815	139.16	203.216	249.337	52.7366	70.553	53.3235	56.4554	76.7735	58.173	58.3441	110.279	51.1897	39.8337
Bra000930	32.0673	11.5247	6.84424	10.7889	3.26275	4.15691	4.12233	7.58873	7.8498	0.992696	2.59228	2.10975	5.33837	5.13507	0.531317	0.896985	1.45222	1.54865	0.716144	0.316796	0.0841795	2.37229	0.4105	0.0376785
Bra000931	18.0936	15.2031	12.4922	14.1141	15.8312	13.3253	12.9316	18.1356	13.6946	12.3641	12.9897	14.9797	19.595	19.0531	16.0873	17.6084	21.9936	21.3482	20.5721	18.7779	16.1335	17.5456	21.462	17.3405
Bra000932	7.86179	7.51922	7.67764	6.8117	8.39262	7.22737	5.64452	8.16986	5.71801	9.77488	8.82492	9.16476	10.0832	6.85086	15.2003	17.1017	15.1197	14.4782	13.0921	16.383	16.5137	18.3212	13.0218	9.70503
Bra000933	8.33967	8.88166	6.49058	11.1423	7.38136	7.20256	7.72972	14.5031	12.9168	11.2237	7.38074	7.70504	15.1603	10.7369	9.06189	9.43029	9.44986	9.78813	12.8668	11.015	11.0791	11.4653	10.89	12.4117
Bra000935	1.9967	3.52783	4.85083	2.82033	4.02792	5.02584	5.81055	4.17682	2.3304	0.358756	1.54114	0.982014	1.09569	0.949232	0.0296385	0.0672385	0.227185	0.351567	0.174416	0.145076	0	0.163783	0	0
Bra000936	13.5147	19.1064	22.3829	11.0572	27.5982	27.2253	23.3255	14.0041	10.9608	16.3421	26.3323	22.2287	17.2251	12.8201	28.1495	27.9194	27.58	19.6202	15.1769	36.9552	32.8019	33.7472	19.9038	15.7695
Bra000937	0.123787	6.12602	5.98015	0.0993755	15.4029	9.61335	4.89516	0.400494	0.03449	19.3244	22.1971	12.6059	0.860054	0.078162	43.2893	47.9963	41.0854	3.71263	5.69582	47.8207	45.5803	38.447	8.76934	5.44794
Bra000938	26.7163	23.0021	14.5209	6.2503	23.054	16.1588	15.2398	21.3602	9.8347	29.9586	36.5183	31.5002	29.0225	14.2637	25.013	30.3699	34.3809	36.924	28.2745	197.282	166.602	102.959	51.7389	28.6802
Bra000939	10.9496	10.7677	10.7318	9.21045	8.60131	7.62102	8.18473	9.77991	7.5207	6.95516	8.54148	7.7751	11.7176	10.1935	8.3858	7.22256	9.13109	10.2345	7.86599	6.86765	6.08308	5.52105	8.41749	6.92092
Bra000940	7.33752	12.4484	26.0141	3.2108	26.3133	28.0762	21.2047	4.33967	1.08135	11.6684	20.3113	17.1562	1.54672	0.894018	3.31738	4.87625	2.37107	1.12479	0.714122	1.86495	1.31793	3.32051	0.42376	0.681481
Bra000942	7.20274	5.01218	4.97508	2.87553	3.86101	5.8778	5.41589	5.26773	2.46522	2.75224	4.62667	4.59233	3.21245	1.16296	1.65799	1.52485	1.49129	2.16808	1.10325	0.439171	0.220856	1.17453	0.327873	0.951977
Bra000943	11.3616	27.7955	19.7243	25.216	15.2935	15.4467	20.5229	16.1838	13.0589	8.16757	8.65985	11.1355	10.177	8.03346	16.8004	16.4211	15.9285	11.8131	15.4606	11.3316	16.4582	16.5954	20.7741	24.8074
Bra000944	39.8	37.3146	51.0918	35.8727	51.7309	54.9222	47.422	41.9505	48.7789	46.3629	49.2121	42.6511	35.9478	35.1831	28.257	28.6874	27.5366	28.7174	22.9582	27.6594	22.6962	27.24	22.6132	22.8507
Bra000945	0.875198	0.547818	0.277473	0.181854	0.340156	0.211901	0.254915	0.12721	0.179593	1.05027	0.558491	0.628676	0.15081	0.406359	0.855763	0.606194	0.539648	0.393659	0.958128	1.33933	1.08637	1.17335	0.163989	1.03299
Bra000946	26.6803	21.0662	14.6631	17.9411	4.30861	8.14945	10.2067	6.66021	6.81637	2.28371	2.66643	3.71307	9.5548	6.98332	0.930137	0.60321	4.28224	2.28185	4.0376	0.584257	0.0610685	1.78072	0	0
Bra000947	50.7138	75.7059	98.7991	47.6582	154.428	137.239	127.374	48.1428	31.8171	205.15	198.506	194.976	48.3551	43.8752	148.941	161.151	137.209	48.0376	58.6576	79.3055	81.7929	80.652	76.6255	75.4882
Bra000949	11.0712	11.6303	11.1504	12.9901	8.25502	8.34024	12.0525	14.0773	18.3158	6.81383	7.6907	9.5056	12.4523	18.8586	5.95911	7.55558	7.91896	15.421	21.2366	6.03241	5.90779	6.51992	9.07465	12.2012
Bra000950	8.42336	7.08157	5.98595	14.4601	2.55047	3.30782	5.38976	13.1166	15.047	2.21751	2.7419	2.9108	6.3547	8.95325	2.27257	2.35137	2.46213	3.4549	3.40582	2.08516	1.63958	3.37802	2.53841	2.23683
Bra000951	3.88485	3.25067	1.75268	1.30112	0.299738	0.368162	0.940091	1.47141	1.45666	0.021601	0.281036	0.413127	1.20794	1.07048	0	0.034157	0	0.179334	0.484036	0	0	0.318205	0	0
Bra000952	35.0746	28.1138	29.6068	25.9489	37.8354	33.6489	30.8522	31.0362	22.431	32.6646	29.1507	35.017	33.3144	29.6785	54.6633	52.3721	62.8796	41.4104	38.2959	38.9838	33.9054	39.1199	32.5317	28.7781
Bra000953	23.9855	72.8498	195.024	26.4914	221.486	268.041	173.879	27.0744	20.7873	114.444	167.356	136.42	10.892	13.1755	29.8572	30.5881	18.5438	7.76832	7.16372	7.82861	9.61791	18.0276	9.30181	4.78799
Bra000954	23.476	21.1556	20.9077	15.8086	14.6013	15.828	13.8956	14.142	17.1518	11.3066	14.1147	10.1178	8.18115	10.8505	8.64877	10.6365	6.65561	3.69809	4.01965	9.45908	8.50812	8.67177	4.73726	3.73255
Bra000955	96.3713	118.178	103.976	99.3084	109.969	106.203	106.703	106.128	107.441	109.584	108.712	102.139	94.9534	107.193	129.186	135.413	123.007	93.3927	109.023	110.066	132.278	119.236	131.3	126.807
Bra000956	0.354324	4.16248	7.77972	5.56517	10.2707	8.70155	9.98508	13.0464	10.7324	2.70153	8.87118	5.19424	7.37072	6.91276	0.596658	0.51467	0.536627	0.725242	0.248506	0	0	0.521303	0	0
Bra000957	6.87986	9.20528	10.0015	8.41645	11.8391	9.23296	10.5181	7.47906	3.21224	7.87792	10.2163	8.60628	15.1318	5.75308	12.0294	12.1968	21.2199	19.5353	17.162	15.4476	9.39428	15.072	13.5488	13.4161
Bra000958	24.9072	20.9821	24.4579	14.6683	24.918	22.7867	22.3694	16.2518	15.0826	13.9289	22.8456	19.3809	10.6214	10.5032	6.34804	7.45057	4.39788	5.07018	2.81164	1.87613	1.2856	4.41825	1.95814	0.941281
Bra000959	60.7082	47.6438	44.8315	65.5278	38.4837	34.9315	51.0739	103.054	114.449	40.5253	42.491	49.5483	78.4238	101.326	31.3637	30.885	26.6288	30.5219	37.1168	35.5117	33.8443	34.7666	31.9164	29.5662
Bra000960	8.15957	11.8952	10.4025	7.66119	8.02611	10.1411	8.3193	5.35876	2.17206	6.87677	5.87304	4.118	6.60135	1.36305	5.10802	5.23586	6.7071	4.29896	4.88925	5.42017	4.01962	6.27526	4.1547	4.78644
Bra000961	23.6599	17.6022	10.7626	15.2536	17.6544	11.9294	14.4855	16.6798	11.865	45.1469	27.2979	31.2052	23.9409	10.7776	51.3645	49.6362	41.8344	26.0588	27.3138	34.661	40.5532	41.3829	38.9257	33.6582
Bra000962	20.7452	25.8488	23.0973	37.0086	21.1398	18.7163	22.9356	28.8889	31.8281	15.4727	16.1815	15.2441	20.2549	16.6769	17.2254	16.9363	18.5941	15.5427	15.827	10.9086	13.3255	12.8671	11.9272	10.1032
Bra000963	0.909316	2.63453	0.376201	1.0029	1.62299	1.1281	0.303277	0.150207	0.348008	5.3639	1.96648	0.841185	0.154644	0.119539	16.715	17.6793	9.35628	0.547034	1.24577	7.62705	12.945	11.3414	1.90803	0.996289
Bra000964	0	0.506265	0	0.207589	0	0	0	0	0.0971775	0	0.126398	0.271535	0.233692	0.178334	0.475666	0.635888	0.658838	0.631883	0.719001	3.83362	2.76436	3.80915	6.54615	6.99296
Bra000965	69.6716	56.199	47.4127	52.333	35.0385	41.7887	41.2419	56.6592	63.4988	33.2744	29.9185	31.6953	42.2171	51.4696	39.3726	35.4929	32.9918	32.0046	28.5728	37.4448	43.4825	42.4778	33.4209	32.1846
Bra000966	41.8363	51.3612	33.8243	69.2346	31.0769	37.8754	45.95	54.6611	68.5545	38.8801	50.3695	41.0384	54.8457	50.4699	28.1506	39.7443	37.2821	49.6835	50.1303	31.8527	31.5563	32.4202	46.4615	49.465
Bra000967	30.7233	25.6421	19.5175	37.7256	13.2442	14.1875	18.28	24.7204	26.982	10.7425	10.2751	13.2325	18.9329	17.1691	11.9921	11.6487	14.8594	12.4818	15.8644	7.73167	8.05426	10.4278	12.0518	11.9926
Bra000968	17.417	13.9995	11.5875	14.2622	6.95104	8.83707	11.2312	5.02783	5.66773	4.50475	5.30788	5.06311	5.32568	4.56117	3.07208	4.15219	6.07462	4.8046	4.82036	5.05697	4.09838	6.38283	3.98368	4.08492
Bra000969	19.3139	68.3029	35.1457	73.6678	10.2922	12.0409	18.7484	27.1175	27.3172	10.2723	6.43392	9.21572	16.1014	11.5762	27.1283	30.3482	35.9732	11.3275	32.4187	44.8054	30.1331	24.2368	23.514	36.8292
Bra000970	8.37873	7.79725	5.58382	3.60566	2.25506	3.09354	4.35597	3.31966	4.74792	1.02839	1.63265	2.59467	2.8106	1.65225	0.657386	1.08956	1.79732	1.0218	0.76805	0.265075	0.491185	1.28299	0.753907	0.67993
Bra000971	2.01606	3.17319	3.16155	1.16544	2.47044	2.96563	2.45013	0.603228	0.888277	0.655406	1.53538	1.51626	0.565773	0.229177	0.134014	0.272053	0.221591	0.191089	0.150387	0.155541	0.03166	0.479806	0	0.065322
Bra000972	6.91129	4.86477	3.6612	3.65725	3.73894	4.50504	4.06887	5.26428	3.86277	4.3218	4.48914	6.09932	6.87068	5.06602	6.91146	6.24286	6.89398	7.41387	6.89835	7.35514	6.14037	6.15981	4.22087	3.50514
Bra000973	4.97403	4.1756	4.8933	4.20196	3.57578	4.10751	5.05983	7.54045	5.80945	3.35505	4.9094	7.67923	11.2929	6.65154	4.83718	5.0599	7.3258	8.198	4.79015	6.25124	4.24946	4.75076	5.46596	3.90099
Bra000974	371.698	331.296	264.19	331.041	142.829	173.371	237.78	381.073	452.732	162.85	154.017	186.795	266.583	358.766	111.933	100.669	116.598	97.3093	114.427	433.466	209.446	183.472	54.2768	63.9396
Bra000976	7.19946	6.8219	6.9409	4.74018	7.04898	7.335	7.10648	5.5166	4.46884	8.83169	5.71348	7.53557	8.05155	8.04771	9.40555	9.51871	11.0746	14.0862	11.7371	5.46618	5.53717	6.07505	8.0492	8.13467
Bra000977	43.5766	38.5742	30.5189	29.4134	33.3711	30.8759	29.759	30.5985	24.2636	42.3669	33.1852	41.0344	46.553	38.7198	62.1835	51.1725	73.5596	55.9225	52.7856	73.4829	73.6478	79.4119	67.1065	56.3062
Bra000978	29.8678	33.0566	27.0116	35.7925	23.4542	24.4305	26.5805	27.6953	34.4209	15.1818	24.046	23.6942	26.8325	26.0887	21.83	25.299	20.7631	26.1026	28.6249	27.8059	21.4989	23.7967	25.7028	24.7802
Bra000980	15.3682	13.656	5.98094	2.97012	0.2214	0.90826	1.64716	0.56816	0.121663	0	0	0	0	0	0	0	0	0	0	0.0879255	0	1.26119	0	0
Bra000981	1.34375	5.27151	9.32901	1.64716	15.3715	11.888	9.49389	2.87677	0.991633	6.56801	8.57498	7.16035	4.99621	2.80975	8.51143	7.50817	11.6237	11.867	8.13186	13.0877	7.45707	12.8996	3.79931	4.07219
Bra000982	1.84403	1.51235	1.23458	0.49747	0.986067	0.782012	1.1543	0.568596	1.13473	0.19193	0.99606	0.613828	0	0.440978	0.39587	0.229955	0	0	0	0.599703	0	0.108003	0	0
Bra000983	6.70244	1.94645	1.46389	2.68094	0.345815	0.784791	1.16867	1.53432	1.43103	0.362478	0.763864	0.464273	1.11096	0.427938	0.480596	0.309107	0.170106	0.247296	0.122972	0	0.0252215	0.361752	0	0
Bra000984	5.81214	6.96944	6.79714	5.95376	6.60562	7.71246	5.98198	7.18769	4.77492	10.8017	9.13655	10.0775	8.18899	3.68989	5.46048	5.85104	6.96972	5.83181	3.82317	2.68868	2.07193	3.28973	6.08538	5.41971
Bra000985	8.03675	42.2166	30.04	34.1724	20.3539	24.5683	18.4216	7.0525	14.1521	6.70848	7.73475	6.07022	2.96521	4.06984	7.14466	9.37537	7.23222	2.72997	12.8391	15.1177	10.7639	10.6705	15.3937	53.0009
Bra000986	95.8311	82.5283	170.749	103.587	318.938	232.569	222.867	130.81	87.6683	221.979	243.384	176.641	164.096	74.3843	77.2157	86.795	74.7413	98.0659	79.4804	47.3677	38.3476	54.4954	66.8987	67.6573
Bra000987	16.4533	8.46255	10.614	8.41849	8.48754	9.85066	9.87585	10.1873	7.14003	7.10025	8.88743	9.16951	8.38209	5.98813	3.70024	4.16702	3.60275	2.37791	1.80196	1.72326	1.96258	3.25908	1.29092	0.963025
Bra000988	44.6513	44.1284	42.6646	49.2935	22.681	27.5893	35.1336	42.6319	48.4307	20.0346	20.844	13.9215	21.838	26.3893	22.8149	19.0227	15.5604	9.20833	9.03811	13.4101	11.6617	15.1574	9.22591	7.99594
Bra000989	31.319	37.8191	29.5721	36.7577	19.1773	22.9709	24.2398	28.1579	21.2755	15.154	13.0061	12.2497	20.4514	15.4683	14.0036	11.7059	13.2533	13.061	9.99573	9.71235	9.9384	12.2734	13.2459	13.2003
Bra000990	15.3351	7.3039	6.36319	7.13509	9.0823	6.20538	9.22774	12.5402	6.05282	14.4977	10.5876	14.301	17.447	8.29043	10.7782	10.4281	17.9222	17.4237	9.62236	6.36663	8.45262	15.4553	15.3425	5.71988
Bra000991	132.985	125.274	132.16	156.521	157.367	143.354	144.819	120.492	112.011	128.41	146.436	120.234	129.196	74.8536	74.8024	85.8916	75.6717	60.3408	52.5066	37.9856	41.0155	58.1811	40.0873	31.3367
Bra000993	20.829	24.1007	17.4552	42.6765	15.4338	14.3812	20.0202	32.2299	38.2414	25.0747	16.2236	21.1979	33.7396	37.2159	58.3272	63.3293	55.3933	36.4516	63.3605	29.5795	32.1657	30.4068	37.3025	37.2105
Bra000994	9.39628	8.99688	4.62657	3.61625	1.41765	2.98874	2.3484	1.15072	1.45106	0.272632	0.898546	0.743289	0.129719	0.249717	0.102027	0.044486	0	0.0930405	0	0	0	0.907422	0	0
Bra000995	5.41861	2.82615	0.280178	2.52694	0.626996	0.897926	0.990256	0.847665	0.87105	0.0678815	0	0.345716	0.302061	0	0	0.151645	0	0	0	0	0	0.231834	0	0
Bra000996	12.422	8.71959	12.3508	8.29736	15.2994	16.9187	13.4924	17.7069	15.5901	38.3958	31.112	42.6459	26.8436	17.3857	17.2986	16.9041	12.0259	9.26351	6.14954	2.93063	2.10789	5.14926	3.61927	3.48024
Bra000997	8.57286	8.47973	6.07237	6.63802	5.31625	5.6915	6.10562	10.4218	8.69129	3.70215	4.2428	4.86918	11.9486	9.40413	10.7029	8.78038	12.9413	21.0142	18.1286	22.7351	18.329	22.3258	23.1248	20.5823
Bra000998	51.5238	45.3646	61.7149	58.9387	69.2623	55.5926	63.1575	78.9379	81.394	43.0006	56.6318	56.3387	61.6615	70.3806	35.1446	34.8814	34.9642	39.2948	30.2949	32.3526	29.8627	32.6118	40.6925	40.3145
Bra000999	22.7354	18.5643	19.2208	14.2939	22.0743	20.1104	17.706	14.7964	12.6435	14.5232	16.3446	14.7763	9.75431	12.1669	13.4743	14.4355	11.4279	11.0086	10.0775	11.0913	9.01633	13.2197	10.2915	9.78502
Bra001000	21.5343	19.844	15.7056	13.9915	20.7131	17.4853	14.8563	12.5032	13.0609	17.1638	18.5247	20.7149	18.1746	15.1378	20.9123	21.3483	17.9767	20.4326	14.0358	23.4039	18.6492	24.8118	25.2685	21.1157
Bra001002	1.99688	1.81068	2.15357	1.96502	0.892155	1.01822	1.80085	1.15591	0.311265	0.058816	0.431702	0.0493715	0.288089	0.234957	0.221401	0.323574	0.50519	0.35183	0.398313	0.387439	0	0.649621	0	0.250947
Bra001004	136.445	128.142	136.3	129.488	176.897	162.21	150.683	141.131	109.272	186.901	172.108	172.159	198.619	104.9	217.274	203.887	317.133	310.337	219.721	169.413	108.913	169.679	166.753	167.167
Bra001005	0	0	0	0	0	0	0	0	0	0	0.249031	0	0	0.301681	0.965666	0.678008	0.518656	1.2172	1.0099	0.868881	0.872722	1.35944	0.372296	0.195223
Bra001006	6.38942	6.36184	4.99225	9.23053	4.80908	4.40271	5.8859	12.6805	7.19064	8.80129	6.75273	8.85919	19.5034	10.104	8.21814	7.04729	10.5748	13.6998	9.96779	8.11424	7.57401	8.27468	8.855	7.66019
Bra001007	20.3233	17.3989	15.8626	12.7227	27.3885	22.4387	26.2346	19.196	14.7519	34.4356	43.0802	46.9524	49.257	23.9499	41.7059	45.3745	58.2442	71.7308	42.9548	48.2379	42.4627	39.7982	43.8725	45.7532
Bra001009	0.191176	40.8248	7.62141	0.991058	33.8474	20.5274	9.88479	6.37649	1.88072	90.2728	80.9218	69.6173	32.4716	15.9689	127.779	122.263	115.365	83.5398	77.3688	294.631	343.045	264.681	141.937	84.9664
Bra001010	226.68	218.28	242.795	201.615	194.397	222.585	210.57	189.88	210.221	127.809	167.908	150.526	110.595	131.628	99.8524	107.642	67.8647	57.6621	63.0989	117.557	122.852	120.928	72.1682	72.5364
Bra001017	29.4278	21.4473	23.6759	21.4108	37.6057	30.554	32.0446	26.4766	28.7887	43.7547	43.9335	47.5864	44.3423	42.7343	32.6687	31.4227	41.8142	52.4798	37.2203	29.8618	24.2795	21.7795	54.9629	52.4674
Bra001019	38.8675	49.0606	41.6745	63.6555	54.4346	45.7073	54.6801	59.1337	58.4637	35.6226	43.0875	46.0465	69.0372	43.6168	34.0661	42.4914	49.4221	44.86	40.6058	25.7327	29.3476	34.6972	42.5028	48.6414
Bra001020	108.254	87.4695	83.1764	77.6521	49.3612	68.5033	62.0159	83.2945	76.3625	50.1675	42.9244	49.3572	99.9288	77.1309	43.6241	43.0159	50.1299	62.2283	67.4195	26.7014	21.2213	33.1201	54.6694	70.6458
Bra001021	18.4513	12.5712	13.3365	12.2679	15.7262	15.0491	14.8791	20.6747	16.2757	14.4674	14.7272	19.5237	31.2147	26.4074	20.9024	18.345	18.564	38.1916	29.1744	16.5998	14.1724	13.6347	19.4064	22.413
Bra001022	16.0959	19.3143	16.0568	17.7748	16.5031	13.2384	17.4405	18.7543	7.98518	6.0088	9.69192	10.7156	29.046	9.75184	13.8571	17.058	26.4698	31.474	27.9507	20.6306	8.71816	18.2802	17.197	16.5718
Bra001023	0.450257	0.901726	0.512837	0.132925	0.384821	0.509252	0.30854	0.074654	0	0.188346	0.423053	0.254478	0.087713	0	0.733464	0.506646	0.779829	0.109501	0.773192	4.53374	6.14537	5.57158	1.22228	0.296208
Bra001024	11.6358	21.9243	13.4822	17.1528	14.9812	12.8801	16.2894	25.4963	20.9036	24.7253	35.6837	31.1127	51.6384	26.1111	64.5375	66.6027	66.2752	82.6795	70.1536	117.483	110.5	104.3	83.2263	79.9304
Bra001025	4.95868	7.17659	7.24418	10.5824	5.90106	5.96654	8.90953	8.90736	10.1461	4.22279	5.20642	6.17775	10.2916	8.35436	10.141	13.4658	13.8283	12.7769	19.689	9.80224	6.81392	8.01088	9.62095	9.32875
Bra001028	508.172	504.402	539.438	565.976	490.529	541.43	556.952	425.025	492.246	317.158	425.317	423.491	637.639	365.718	199.943	238.587	230.916	360.962	295.005	164.714	171.612	202.496	211.436	223.326
Bra001030	5.30948	7.57667	7.33683	6.71691	8.34223	6.90994	6.10768	3.43739	3.22804	8.63758	6.63454	6.69843	6.45831	4.09806	9.41472	9.94804	9.5481	6.76507	6.45661	9.62452	9.36813	9.84617	7.92683	7.04394
Bra001031	3.00234	2.35886	0.959041	1.53802	0.806894	0.687644	0.504613	1.57764	1.62512	0.582108	0.656762	0.725675	4.58472	2.61572	0.556065	1.29116	1.85023	2.83718	4.07889	16.5146	13.133	11.4109	17.3087	9.74318
Bra001032	55.704	37.9062	38.3587	18.8889	45.4491	37.1745	37.0451	29.8044	10.0734	50.5131	42.5589	39.9113	75.2742	34.188	17.6928	14.8417	25.8567	48.128	26.8875	19.3061	16.1706	26.2116	17.1553	15.3609
Bra001033	3.36092	2.94656	3.73042	1.90818	3.053	3.71535	2.86115	2.40701	1.48271	1.79428	1.86564	1.45337	1.83434	1.16372	1.07629	1.24626	1.35208	1.08058	0.816054	1.87468	1.35055	1.78513	0.842668	0.551037
Bra001034	24.9512	11.9667	10.3346	8.73636	13.7086	10.1745	13.9895	21.7348	11.7031	24.77	29.8285	44.5758	89.5945	50.1336	24.8438	27.2456	68.7039	175.989	41.4077	15.6814	12.4715	25.2779	32.2054	15.0464
Bra001035	53.5291	48.7157	40.2687	62.0113	35.9421	39.1036	43.8333	60.3829	74.7643	35.9878	50.4585	62.9006	78.8484	95.5393	18.9268	29.0619	35.1884	48.3709	47.3973	16.398	12.5695	22.4137	31.4661	33.9509
Bra001036	101.855	91.3154	97.7948	88.7608	106.732	101.718	90.3413	85.9394	118.941	91.6471	95.4517	88.2509	55.9751	78.1872	57.4748	63.7522	47.7831	41.4247	32.3911	52.0483	54.6006	56.3522	62.496	56.3676
Bra001037	49.4849	38.0669	30.5889	101.004	19.5137	26.836	37.0272	123.65	177.61	16.9407	13.4101	13.2839	39.3728	54.2287	5.18952	4.54859	3.27798	3.94769	2.81823	2.6966	4.15186	8.66608	3.67313	4.36325
Bra001038	27.7604	18.9279	13.1808	18.3918	5.5963	9.09216	13.43	23.682	26.7416	3.88096	6.84977	6.86948	17.3919	19.9184	1.98342	2.59245	2.3036	6.79633	5.25306	0.59933	0.331431	2.49574	0.768236	1.08503
Bra001039	13.3346	11.8023	10.9154	9.96637	11.5036	11.6701	9.41004	11.5268	10.5455	9.44728	9.99787	10.624	13.0266	11.8933	13.2307	12.5123	16.9832	15.4675	13.3153	14.2869	14.4555	13.6083	15.5958	12.9422
Bra001040	19.5678	15.4296	16.0828	27.0868	15.0003	13.5615	20.7203	40.0094	43.2123	19.8586	22.5662	23.2358	47.6105	45.2711	17.3235	18.9912	18.7876	38.6819	35.0563	24.0053	18.7196	17.6102	36.072	35.38
Bra001044	2.34276	1.10963	1.04215	0.650685	0.224668	0.475803	0.377605	0.557038	0.68489	0.145177	0.211506	0.519365	0.794254	0.758818	0.637142	0.432145	0.572847	1.06494	1.04545	0.629323	0.300667	0.911223	0.884742	0.79671
Bra001045	10.7341	12.3288	7.9493	7.34525	8.90822	8.32392	9.03726	10.1417	10.5653	8.52491	9.81125	10.2046	16.1133	11.6842	14.6098	15.9649	19.0464	25.1469	24.0137	22.7566	16.8464	19.6161	24.9734	21.9058
Bra001046	329.189	447.905	364.403	422.741	487.614	429.982	479.398	427.668	334.97	795.708	482.394	535.132	828.706	428.769	1430.87	1287.33	1534.92	974.97	1316.08	943.939	1025.21	1155.24	1036.39	1015.21
Bra001047	4.56564	4.3519	4.94001	3.18966	3.22793	4.05812	3.71668	2.69501	2.28199	3.09254	3.01032	2.29168	2.18011	2.18504	4.01661	4.32446	3.66562	2.27388	1.60602	3.73205	3.74234	4.01949	2.21098	1.64235
Bra001049	242.483	191.825	130.938	254.99	67.0817	93.0607	101.809	203.74	318.773	73.4222	64.4838	67.1272	122.873	238.123	63.24	65.0713	49.4533	87.1811	77.7384	91.4687	92.5361	93.6699	107.369	103.396
Bra001050	131.583	117.656	100.875	159.943	104.029	97.2355	115.672	171.986	230.603	154.02	133.429	170.946	200.309	303.756	136.223	148.655	127.917	175.03	182.36	106.961	127.386	114.864	193.053	222.273
Bra001052	243.691	257.106	258.156	315.293	215.443	206.782	256.055	272.179	356.201	95.6571	169.949	136.095	177.536	198.409	62.365	75.4975	63.134	84.7298	66.3822	57.7917	45.7948	76.9063	68.7525	63.8051
Bra001053	1.27677	2.622	3.68142	0.294154	0.747421	1.48907	0.581963	0.197635	0.235495	0.0625765	0.215574	0.161264	0	0	0	0	0	0	0	0	0	0.32547	0	0
Bra001056	13.3536	17.4768	12.5503	12.2987	11.4909	11.1908	12.4756	15.3875	12.2859	10.793	8.42907	10.8118	11.0344	10.6597	14.1409	11.6918	13.5926	11.2692	10.888	29.2615	22.7314	16.3347	9.46996	8.01775
Bra001057	36.3381	25.7387	23.4289	32.1059	20.5426	19.6482	24.1437	37.1207	37.8537	19.7228	18.2383	19.4263	31.0823	44.0451	18.9591	19.1994	18.8455	32.1564	29.7002	35.1273	28.0075	35.961	40.5233	34.3318
Bra001058	7.1211	5.24518	6.2227	5.36267	3.50379	5.23362	4.8011	5.44072	6.11762	2.10693	2.33392	1.86881	1.86474	3.57949	2.06107	2.16872	1.35862	0.967995	0.657412	0.939269	1.23956	1.91125	0.444908	0.804613
Bra001059	5.05153	6.49799	10.6777	4.95516	4.9662	8.14206	6.9174	3.3024	2.60761	1.03903	3.37692	2.19038	0.947395	1.16749	0.785734	1.09958	1.08173	0.341126	0.448657	0.37603	0.689527	1.33102	0.182931	0
Bra001060	4.01199	2.14321	2.00893	2.97358	2.5276	1.75594	1.94342	3.14739	3.95376	2.59519	3.41323	3.12649	6.36684	5.22935	1.27986	1.31949	1.4212	5.2204	3.78371	6.45769	3.46408	1.96404	2.29807	2.11682
Bra001061	49.2039	38.2329	39.1048	29.5389	35.1467	35.2507	33.2252	30.8296	30.7492	23.1153	26.9646	23.7923	20.3712	27.9489	20.9134	22.1002	20.2611	15.6025	13.8071	17.5868	18.5235	23.3315	21.1381	17.9078
Bra001062	26.9103	16.9434	11.5189	41.5646	16.018	12.1565	20.714	36.6589	49.2456	16.5589	21.7941	23.7217	34.4215	39.0485	13.7433	17.6049	13.1253	18.7149	21.1735	19.977	13.1151	14.5557	21.2576	20.8065
Bra001063	17.5377	15.3034	19.5408	24.4583	19.2598	23.0089	22.0502	25.2356	42.9158	26.4137	28.3578	24.5991	20.9882	30.1266	8.11515	8.14026	8.16715	11.1347	9.23412	3.77054	2.66458	4.89009	5.17782	5.20172
Bra001064	2.12709	4.87062	6.10504	1.96658	13.2355	8.30238	4.30239	1.82183	1.04663	8.17262	10.6137	4.01262	2.8066	2.64594	4.87084	5.06812	4.57442	3.35039	6.49427	4.14258	2.6863	5.71227	12.6483	17.3036
Bra001066	4.36854	7.92926	5.49741	19.7152	4.28334	2.8226	6.91396	14.2845	17.998	5.03523	4.2688	7.43433	18.2412	10.1487	9.65864	11.4199	18.0411	14.3937	32.4496	6.80163	3.3337	4.16559	9.57868	12.9133
Bra001067	4.8875	9.94884	5.32943	13.657	2.44189	3.41331	2.77246	2.73606	9.32063	2.24403	2.95804	1.86344	2.83801	4.80743	5.6305	7.32234	6.36384	2.00539	9.60557	9.30698	9.4224	9.62358	28.1544	41.3996
Bra001068	0	0.105828	0	0	0.093051	0	0.032753	0	0	0.42681	0.569655	0.290818	0	0	1.06517	0.81091	0.736955	0.0412095	0.035247	0.789559	0.498426	0.836091	0.08074	0
Bra001071	0.280633	0.458811	0.626059	0.503887	2.54315	0.954998	1.22091	0.833609	0.682168	1.47498	3.04134	1.93874	2.19401	1.04327	3.76257	3.65734	6.26599	3.64452	2.35535	4.05489	2.07598	3.46402	2.55839	3.01849
Bra001073	10.5503	53.7963	3.65014	18.6816	8.7908	5.99607	8.49788	11.2115	14.867	32.0044	32.0497	48.6035	50.4771	86.0131	67.8278	66.9994	72.856	82.5028	112.086	426.182	386.616	266.518	225.079	217.907
Bra001074	4.25599	7.84862	7.50021	12.3593	1.23384	1.95699	3.73802	4.60647	4.50855	0.579036	0.401407	0.548171	3.10128	3.30187	0.813711	0.877948	0.571217	1.07677	3.21392	5.04269	4.75691	3.26071	3.46115	10.0115
Bra001078	5.08124	56.4238	0.83806	1.79669	1.21606	0.542789	0.739178	1.36679	0.624585	8.27803	1.30115	4.81773	5.87145	2.18782	221.694	111.666	130.917	42.7314	79.4535	354.46	354.196	420.67	191.377	132.537
Bra001079	17.2744	23.6213	19.6476	22.422	27.195	19.0244	19.548	29.7903	35.0292	19.1626	31.6472	33.3713	36.8561	43.7145	53.7767	51.5038	43.996	40.1735	39.9534	68.3539	60.1538	71.3326	71.6137	65.4859
Bra001080	1.96901	3.58598	2.0128	2.11025	4.48862	2.90722	2.92734	3.27048	3.86052	12.5542	6.33126	7.29408	6.90602	4.19879	17.6598	15.5246	14.7396	9.16574	8.95879	16.1387	15.4696	14.5739	10.9647	10.1713
Bra001082	3.99944	3.28899	4.74326	2.23108	4.2541	4.20578	3.3892	3.22513	3.71229	2.75148	4.91174	4.97962	2.95033	3.8484	3.7492	5.55782	5.30971	4.96083	3.35169	5.42374	5.62373	5.09658	3.87369	2.87468
Bra001083	12.409	10.6308	8.33569	12.181	8.5361	10.114	9.50379	12.5353	17.7638	12.4005	10.2181	11.6959	13.0701	18.5211	11.2482	10.5906	10.6877	11.7815	9.92127	6.8764	8.10179	8.9393	11.3298	10.5969
Bra001085	8.78095	9.9133	20.1694	4.45054	19.804	28.5724	14.7139	4.69463	3.68282	12.0235	15.5585	11.3834	1.88433	2.33245	5.02748	5.2091	3.75904	2.30674	1.85201	2.23967	2.88679	3.87117	2.58731	2.46625
Bra001089	5.27223	3.12814	3.59856	1.64062	2.99677	3.99207	2.96383	2.09481	2.4156	1.92457	2.59521	3.32692	1.63281	2.66086	0.566646	1.00537	0.981499	1.27371	0.901175	0.263383	0.12374	0.574286	0.364478	0.513692
Bra001090	1.67825	3.1619	1.52025	0.993626	2.01309	3.70585	1.85088	3.86195	3.91066	4.35058	3.60857	9.33649	4.0946	5.946	1.74011	2.05324	1.30957	3.29684	2.5627	6.74482	2.23878	6.48518	4.49946	4.48068
Bra001091	1.25394	1.0127	0.926025	1.46682	1.30646	1.10832	1.3758	2.27107	1.85221	1.00709	0.84129	0.915891	2.13194	1.08133	1.7127	1.20991	1.90082	1.84343	1.28311	0.964098	0.698009	1.49163	0.693592	0.680145
Bra001092	5.76063	4.66959	4.13393	3.75673	6.1426	4.28716	4.19762	4.88045	3.6813	9.46005	4.94786	7.01963	7.8601	5.17613	8.99315	6.6877	8.3166	9.82465	8.55932	11.4476	11.8884	9.72413	12.4328	13.399
Bra001093	18.8985	12.1063	12.3266	9.05596	7.49012	13.0257	8.26008	4.48883	3.94223	5.32733	3.39101	7.49821	2.80026	3.6407	1.96869	3.47621	1.91362	1.33829	3.61401	1.90701	3.18071	3.39735	4.41248	3.59719
Bra001094	88.2432	72.0854	65.896	71.7652	46.4166	50.6005	50.5752	58.6728	77.9019	33.4334	32.762	30.3211	22.0441	40.7929	18.2295	19.0155	13.3483	11.0456	11.1268	10.9086	11.8986	18.9878	12.5239	10.4357
Bra001096	3.58656	3.14389	3.20859	1.52478	3.88775	3.7058	2.72825	1.26217	0.945642	1.55842	1.88378	2.23587	1.58763	0.951254	2.44525	2.70555	4.47535	2.12406	1.25558	1.82437	1.47246	2.02791	0.84793	1.20087
Bra001098	274.875	226.488	217.017	351.022	185.611	196.644	221.384	249.219	267.32	91.8135	106.99	104.172	177.213	133.846	46.5601	39.8325	44.0196	83.2451	84.0338	30.1528	28.0754	56.1535	41.998	40.1613
Bra001100	32.0251	21.1711	8.47706	12.8731	1.18742	3.67941	4.35972	9.23462	12.9962	0.291637	1.0652	0.621629	2.7379	7.01823	0.13066	0.124039	0.101931	0.091518	0.553065	0.0497145	0	2.17606	0.050004	0
Bra001101	0	0.501859	0.169537	0	0.30097	0.212308	0.132215	0	0.136531	1.54684	2.71246	1.5072	0.298125	0.0916045	0.283167	0.411041	0	0	0	0.0993955	0.919239	0.782627	0.279687	0.527347
Bra001102	4.54025	4.43716	5.37531	4.76427	5.94553	7.02193	6.75431	5.99993	4.02725	7.35127	10.7444	9.06628	10.0956	6.4271	10.0845	11.4106	11.0254	17.0228	12.4988	19.901	17.1532	20.4468	15.2808	15.9288
Bra001104	90.9192	95.7158	97.1578	127.948	72.0151	85.6367	104.4	109.42	102.474	45.0183	59.0778	49.0967	92.865	63.8587	25.7607	30.269	33.0918	53.7333	44.8116	26.9552	28.5276	37.7877	31.6877	27.0859
Bra001105	6.25917	4.30957	4.55747	2.81273	6.29945	6.20638	5.54584	2.42745	2.35957	6.52562	5.41713	6.8216	4.32111	3.6961	6.25407	5.33998	4.52899	3.41317	3.32065	5.34738	4.96313	5.8253	4.82285	4.30461
Bra001106	3.9269	2.67363	2.58473	2.3261	2.30287	2.63389	2.03995	3.08116	5.2629	2.18072	2.20656	2.42677	1.89472	4.04871	1.6206	1.51445	1.12877	1.66585	1.04488	1.64318	1.85201	1.61888	1.32444	0.787809
Bra001109	2.55157	2.73878	0.040446	4.1252	0	0	0.266792	3.31079	1.65445	0.110334	0	0.476241	4.10307	4.66489	0	0	0.144809	4.01347	3.93725	0.797421	0	0.202897	1.80427	2.96542
Bra001111	68.2682	59.8885	68.0717	63.826	76.5822	68.5257	62.9157	55.9142	45.6299	72.5841	47.4001	53.6995	43.3646	37.7188	59.5192	56.3052	61.2834	52.1038	35.0163	34.5765	34.0813	49.8611	53.2537	41.6237
Bra001112	0	0.140944	0.085606	0	0.378906	0.155723	0	0	0	0.628973	1.1471	0.362897	0.024538	0	1.59139	1.76962	1.27928	0	0.099383	0.495783	0.805936	0.828985	0.161382	0
Bra001114	29.9054	25.751	26.6068	26.274	20.6529	21.8292	22.81	24.031	30.0102	18.3642	17.7998	17.5491	14.3549	24.5377	13.6738	12.1665	12.0605	10.7045	9.44976	11.7093	12.914	13.6419	16.5736	11.3856
Bra001115	17.7866	17.2849	21.1669	18.2667	20.4818	16.3761	24.0698	26.6683	8.56817	28.748	39.4351	25.8252	26.5012	6.65092	6.30475	7.54551	10.4958	29.0826	9.23321	0	0	2.55817	1.53803	0
Bra001116	10.0227	20.1855	38.694	6.577	33.5047	45.8798	27.4012	7.33011	4.53198	17.0383	20.0682	14.2171	3.16616	2.76087	12.1788	10.8582	7.00273	4.83269	3.176	4.96219	6.1415	8.53181	3.51178	2.32559
Bra001117	25.2847	19.8953	17.1859	12.2434	15.1269	15.4802	16.2138	10.8584	8.6	12.2253	14.5734	15.6692	19.2103	11.1769	15.3669	16.7375	15.2811	16.7393	11.5046	8.95055	8.74145	11.0482	13.0664	9.78302
Bra001118	27.3342	17.9535	16.8344	17.0151	12.9435	17.5058	15.7345	15.5621	17.2816	10.4801	10.6633	10.372	10.679	14.0735	5.45461	5.80677	5.74338	7.62752	6.32794	3.84676	3.35643	6.30807	5.10437	5.18682
Bra001120	44.8697	39.6045	44.8608	37.8903	45.7333	43.1476	39.2372	29.303	30.0953	17.3717	26.0874	19.5669	14.9892	14.0441	11.7457	13.7718	10.6276	13.2544	9.41579	7.37385	5.43271	10.3813	5.50339	4.49808
Bra001121	4.43726	63.3891	13.3824	0.242823	38	37.3477	1.93444	0	0.553392	33.0829	33.8837	0.161073	0.508195	0	96.9904	69.0068	39.5112	0.73227	44.3054	465.741	433.194	367.011	13.0417	0.559397
Bra001122	34.4538	67.6495	19.7689	1.87136	57.8366	43.0372	12.6226	1.60266	1.43473	51.506	39.1648	10.9032	1.77158	1.75344	147.879	136.5	82.8653	6.89368	45.6488	496.779	658.696	316.584	73.7871	41.2626
Bra001123	50.3902	51.4705	12.7412	8.8936	9.17608	6.01529	11.9515	16.9017	22.1301	17.4958	12.1632	16.8025	32.7282	50.8609	57.9397	63.0636	56.0697	92.7177	129.27	291.892	358.595	223.566	441.285	341.269
Bra001124	9.91655	6.78972	6.39548	4.27293	5.12713	5.65256	6.23903	3.33654	2.20515	2.97025	3.18799	3.38044	1.63237	1.46161	3.04638	3.22279	3.46838	0.686585	0.616446	0.47007	0.538388	1.65232	0.0539065	0.0236895
Bra001125	20.4844	15.0112	13.7074	14.1036	7.44363	8.52467	10.4463	11.1192	14.504	3.37917	4.94676	3.72649	6.18126	8.32276	3.86933	3.00532	3.14192	4.05179	3.56025	2.6103	1.96641	4.80986	2.46278	2.59725
Bra001126	52.3156	42.7206	41.6489	64.5226	48.7692	43.0611	48.6321	68.5638	108.24	62.8486	63.8068	68.797	63.1226	90.9635	52.5546	56.5428	37.7901	41.0821	39.1016	49.964	50.9143	46.9442	60.6824	58.1857
Bra001127	493.741	509.804	490.846	647.09	338.729	446.483	422.869	475.362	688.903	146.649	255.267	159.875	177.936	284.453	64.4546	70.0498	48.9269	53.6513	70.0023	102.291	102.363	128.151	69.9131	55.3582
Bra001129	23.1417	27.2472	35.1092	29.8183	63.1545	44.6008	52.4711	57.3291	47.2486	80.988	147.282	132.475	136.119	81.2151	97.7456	114.882	119.613	156.961	72.8512	52.3364	51.2021	48.1729	47.1604	42.7497
Bra001131	0.16014	0.739394	0.571136	0.159655	0.539521	0.550528	1.03867	0	0.0541415	0.575075	0.538976	0.316584	0.217879	0.383829	0.715444	0.722345	0.420175	0.045761	0.236405	1.21472	0.977397	1.10598	0.860374	1.10517
Bra001132	8.33624	8.33098	7.93397	8.45797	4.48563	7.44137	5.76227	6.28534	7.72693	1.66486	2.97826	1.7466	1.5188	3.44846	0.378975	1.29267	0.823441	0.442185	0.916845	0.757197	0.684994	2.15137	0.409451	0
Bra001133	12.5748	13.0202	8.91828	10.465	8.93156	6.97967	8.3481	10.9018	9.45784	16.6564	13.5071	18.1021	17.0613	18.4383	26.396	24.9277	23.8407	24.9499	19.6361	29.7862	32.5207	32.0699	27.7213	24.626
Bra001134	420.498	392.101	385.196	558.103	196.399	299.554	304.132	442.43	583.256	101.284	165.998	138.059	273.93	419.677	55.6299	73.3463	75.2796	132.409	141.933	56.3829	48.002	86.3421	156.015	157.472
Bra001136	10.4114	10.6691	9.39374	5.59789	12.1969	11.4013	8.91086	8.17415	7.31106	17.0755	14.697	17.2083	13.2965	12.7553	26.0567	22.7109	25.5043	26.9309	18.8814	28.36	27.8975	27.1177	28.5537	20.6218
Bra001137	19.341	20.4173	15.8754	24.4843	19.7982	18.5119	21.8892	29.8259	31.1195	35.8398	29.1896	31.468	50.8808	35.1726	26.2325	19.9347	35.2293	59.6633	43.9279	25.9905	25.9383	27.0055	46.0267	45.3023
Bra001139	7.09151	15.4575	9.10654	14.609	6.55622	4.56625	7.80252	14.6487	9.28436	18.6886	10.6063	13.1007	42.9383	25.871	20.7456	21.179	25.7079	34.1513	63.7422	44.7846	29.2437	38.4691	65.0921	79.0827
Bra001140	12.216	14.4048	23.3761	23.2626	28.6254	28.5345	35.0885	31.2726	30.1757	38.4207	57.0862	54.9372	45.727	64.478	22.3276	29.0614	25.1276	48.5597	46.7932	9.33928	5.84491	8.89234	35.1543	54.8092
Bra001142	0.546012	0.83819	0.410671	0.180759	0.240759	0.230701	0.242593	0.214739	0.111151	0.219943	0.397552	0.263734	0.41146	0.077233	0.115192	0	0.441122	1.28219	0.583147	0.508513	0.698825	0.332216	1.46747	0.387246
Bra001143	21.6556	21.1923	18.832	28.4009	26.3381	20.9267	26.7439	31.3007	34.1047	33.6657	32.3986	35.6633	31.1143	31.7748	22.0412	21.8204	21.2003	25.9123	20.5754	17.4078	19.6876	19.2389	27.5564	25.6605
Bra001144	0.183315	0.262659	0.160322	0	0	0	0.138968	0	0	0	0.017718	0	0.094019	0	0.569008	0.190834	0.209296	0.51154	0.660664	2.28718	0.999431	1.55654	0.569747	1.15919
Bra001145	4.23077	1.84417	0.580627	2.81561	0.576357	0.378425	1.04223	3.52592	7.80843	2.48827	2.45679	3.50471	12.1311	16.1315	3.08287	4.40829	5.14954	15.5978	17.2464	9.21288	5.71173	10.1694	19.5072	28.6581
Bra001147	1.40956	1.79157	2.43986	1.81665	1.41581	1.64747	2.628	3.0424	1.535	1.17606	2.05734	1.9634	4.04272	1.85689	2.1479	1.83938	3.59279	4.80789	4.12643	2.94946	1.51631	2.24311	2.68564	2.24618
Bra001148	11.671	8.85781	8.18041	9.68618	4.15475	5.81829	6.86186	9.845	11.1084	1.34907	3.2283	2.37675	4.98438	6.18752	0.0174745	0.13975	0.21488	0.293719	0.31868	0	0	1.74059	0.040561	0
Bra001149	10.9747	12.0875	16.311	23.1557	12.9378	10.7183	19.7589	28.6909	32.433	21.836	21.7723	27.8618	76.6528	89.9687	21.926	21.0114	30.9825	111.942	150.351	29.0089	16.3702	19.6973	41.693	71.6162
Bra001150	7.59484	9.33481	8.5937	8.61581	9.07343	7.57241	9.04653	9.14853	7.54158	8.01141	9.01416	9.1894	14.6618	10.6335	10.3135	11.3773	13.1823	23.3382	18.2396	15.1045	12.684	14.6139	15.2326	18.0933
Bra001151	24.4199	19.8104	18.8322	21.7743	14.0318	16.5553	17.3484	22.2388	22.2209	9.55849	16.0956	14.4047	19.7566	17.6577	9.2834	11.3516	9.78231	11.3298	10.8854	13.6973	11.7749	13.8727	10.3535	11.7949
Bra001152	93.0657	82.4329	73.1857	75.2707	78.1625	75.8016	70.4824	74.9785	86.2763	81.2079	68.3006	74.763	65.4392	80.6777	70.6786	66.9042	51.6761	51.7773	44.7672	55.2069	61.6903	64.1544	73.9142	69.9128
Bra001153	14.1549	12.4114	13.6999	12.9378	19.4417	17.8235	15.5129	15.991	14.9171	21.8207	18.4423	22.7579	25.6995	17.52	26.3633	23.6394	29.5409	35.8504	28.5462	25.4307	26.5194	24.3214	27.9768	30.2136
Bra001154	651.549	675.957	666.044	944.55	666.175	668.985	694.032	679.616	861.014	398.201	510.039	374.756	435.867	394.586	179.794	206.62	178.285	249.209	202.339	166.434	163.807	209.78	174.208	167.47
Bra001155	11.0737	22.3892	16.5022	21.1794	10.1789	11.0712	16.9751	18.8961	16.006	14.0882	10.8667	13.4757	18.3994	18.0798	19.6666	20.9889	26.0904	20.7381	21.9519	33.4869	33.9391	23.2846	12.8614	11.5586
Bra001156	323.742	356.171	307.644	516.328	183.273	261.645	253.482	303.319	365.468	79.762	114.03	71.5116	92.7246	137.392	12.657	18.1663	15.0866	17.1209	19.6498	13.5853	13.6048	53.9274	8.87959	9.78737
Bra001158	2.50073	4.77678	11.4878	1.59427	18.3994	20.4136	13.2696	0.942891	0.90528	12.4085	16.2106	10.8444	1.03856	0.18511	1.62829	1.69318	2.01704	1.07739	0.387547	0.167681	0.495473	0.753687	0.0803235	0.121322
Bra001159	12.4543	21.0675	18.9954	22.6028	18.0263	14.8814	22.954	19.917	13.321	13.279	15.9819	17.3882	28.3939	14.7624	36.6886	41.3318	60.2598	54.7135	58.5982	37.0401	25.5842	32.9227	34.2202	39.5154
Bra001160	6.1525	3.30203	2.30211	3.00937	1.41075	1.9066	2.90811	4.03422	3.55282	0.905057	1.85578	2.57741	6.02143	5.51953	0.63866	1.02749	1.69537	5.46766	3.93833	1.05892	0.593068	1.31293	2.89845	3.31923
Bra001162	9.21726	6.45517	5.99559	4.59312	5.87296	5.05333	6.28451	5.88783	3.93567	2.29427	4.67239	4.62664	9.70068	4.48983	3.74786	4.73552	7.70802	12.0246	7.90993	2.11035	1.25758	3.81746	4.16282	3.71755
Bra001163	12.7568	8.98067	9.09613	6.07543	7.93546	11.0604	8.35296	7.06929	7.04336	7.43701	7.66265	8.18313	6.27654	7.363	7.46446	6.61372	6.95949	4.97378	4.73029	5.23669	5.83322	6.43778	3.6212	3.4813
Bra001164	12.7817	11.5362	13.4935	7.68271	17.5492	18.1794	14.3982	6.95507	5.05718	15.6346	21.1055	14.642	9.70659	4.45753	13.862	12.9742	14.2264	11.4069	6.29548	25.3635	25.9868	16.4919	5.81035	4.74623
Bra001166	3.10509	2.26238	1.55393	1.60624	1.9847	1.41886	1.00596	2.02202	1.55448	1.34676	1.62097	1.7146	3.53603	1.38965	1.51713	2.83243	5.07082	6.15919	3.40354	2.74177	2.16016	2.52435	5.09927	3.60144
Bra001168	3.36789	6.42534	8.48491	3.13511	3.37205	4.02532	4.49516	6.68689	2.38495	1.6055	1.94406	2.80303	10.653	3.64005	0.129182	0.24583	2.70022	7.64892	1.85705	0	0	0.622058	0.255314	0.229395
Bra001169	65.3381	51.4179	41.7575	46.387	50.584	43.7761	49.2717	63.1597	76.7277	58.3121	72.563	75.6064	81.8296	110.877	101.401	99.7377	103.548	120.186	102.053	151.498	143.958	182.117	192.606	173.956
Bra001170	6.86647	2.4423	1.86321	0.659635	1.87059	2.7327	1.81909	0.620935	0.672343	3.78407	5.03766	3.44392	0.395852	0	1.26766	3.48721	3.61652	0	0	0	0	0	0	0
Bra001171	0	0	0.10754	0.149003	0	0.308522	0.209167	0.284193	0.717925	0.121311	1.20499	0.784945	3.02592	1.47026	0	0	0.587826	0.738422	0.723212	0.111091	0	0	0	0
Bra001172	45.3127	47.2205	64.5182	43.3247	29.7886	46.7788	54.6904	48.169	53.5587	9.79112	34.5268	24.533	42.7743	33.7152	2.91678	5.19361	5.29484	11.7967	8.21226	1.46045	0.159664	6.48538	4.32098	3.27827
Bra001174	96.7385	106.839	107.006	110.301	74.9987	86.1058	93.8545	111.437	134.833	42.5617	57.4951	47.6314	53.8717	82.5723	26.6898	26.0972	22.5755	29.6262	24.9945	18.4828	20.7978	30.286	33.1777	29.191
Bra001175	6.31705	6.35288	8.80416	3.05962	10.2308	12.8779	10.7779	9.51983	8.60163	12.1206	14.5303	14.5898	9.92813	12.3075	18.5487	16.1398	13.5749	12.4878	10.4165	9.80532	12.6664	10.0847	8.21279	8.3185
Bra001176	2.18207	12.312	3.43373	2.9832	9.82093	5.85876	3.60123	4.76798	1.63518	22.2028	13.5496	8.26505	7.04021	2.13145	52.8896	50.7917	42.7136	16.7526	20.1875	51.3122	69.4373	60.433	18.55	12.8183
Bra001177	14.9506	19.122	20.146	11.5597	18.8124	20.2396	17.1438	19.9646	20.3757	18.9431	19.5503	19.262	15.3098	23.1849	23.6751	21.1293	18.9688	14.1968	14.9578	32.6724	35.6798	29.4486	19.0436	17.6007
Bra001179	0.712736	2.16235	0.38295	0.362158	0	0.107135	0.038277	0.259734	0.189114	0	0.0648945	0.0438685	0	0	0	0	0	0	0.0932015	0	0	0.199673	0	0
Bra001182	1.38802	5.39533	2.74885	1.61522	2.85785	2.98639	2.93196	4.54745	4.00065	5.05935	5.85368	6.20481	9.09666	6.56416	10.2214	10.103	14.755	16.1527	15.418	44.481	36.3147	30.3402	23.6601	14.2836
Bra001183	0	0.931651	6.27764	0	9.83387	8.71293	5.38974	0.84866	0	4.68631	5.3055	4.35626	0	0	1.10679	1.27275	0.941565	0	0	0	0	0.112396	0	0
Bra001184	1.08372	1.00237	0.791378	0.22209	0.835044	1.30487	1.00614	1.53575	1.65423	1.42112	1.58303	2.52477	2.87031	3.55228	0.681018	1.04799	0.884281	0.361953	0.656775	0.0975615	0.217036	0.646529	0.325731	0.236939
Bra001185	0.486277	0.594858	0.328603	0.299152	0.646405	0.425249	0.610106	0.938569	0.776757	0.708184	0.48338	0.717186	1.00146	0.641215	0.152075	0.25139	0.431545	0.485276	0.311402	0.213279	0.173062	0.201606	0.0274015	0
Bra001186	29.9905	24.4701	21.4052	20.4892	21.4272	20.6284	19.7911	22.0065	19.8524	35.6204	23.5668	32.5402	25.8938	23.6153	25.1442	23.8444	33.8074	35.5542	25.8638	27.5158	31.4421	30.1343	35.3516	33.0353
Bra001187	3.97016	4.39923	3.55927	3.14327	4.01314	3.70671	4.15105	4.75385	4.11688	3.13553	4.46043	4.92876	9.47475	4.18304	7.70278	7.33289	11.4115	11.4715	9.38631	9.74869	9.68663	10.9236	10.2016	6.64955
Bra001189	6.46691	4.71209	3.33821	3.37836	5.08813	3.66354	3.64786	4.20755	2.78689	4.57004	3.82609	3.98692	4.93485	3.55352	7.10417	6.82706	7.78374	4.26413	5.08579	8.40285	10.0595	10.4597	7.77412	6.42741
Bra001190	7.87924	5.22058	5.69657	3.58438	5.89699	5.17657	5.16369	5.12001	4.32396	4.34754	5.10547	5.22251	4.34949	4.81404	5.30086	5.29308	5.38314	5.40094	4.63	5.9014	5.35485	6.656	3.91599	3.44351
Bra001191	5.01265	7.07762	3.48587	3.70686	3.14013	1.76821	3.81512	4.2812	6.03255	0.966445	1.92805	2.69337	2.66837	4.49158	0.405658	0.629691	0.289921	1.35993	1.41366	1.22272	0.586762	1.76187	0.719445	3.31835
Bra001192	6.54738	7.21729	4.75522	7.67794	3.73483	3.01221	4.67275	8.0954	6.86484	1.6301	2.46209	3.19228	6.58791	5.00251	0.70768	0.914304	1.42985	4.21728	6.53623	1.20733	0.544606	2.26647	4.08307	4.25809
Bra001193	1.86462	4.15549	2.60337	1.08825	2.85961	2.21821	2.98105	2.43501	0.843293	3.39741	2.21562	3.24409	2.41143	1.13221	10.3668	8.57516	10.1662	5.31305	6.74643	15.0992	18.9525	17.5251	12.7927	8.39155
Bra001194	21.0888	20.4139	14.7442	18.914	11.0802	8.07046	12.7795	14.0323	8.77882	7.72393	8.85548	10.2172	21.4424	11.316	12.9385	16.3877	19.9312	25.6806	18.5354	17.7972	12.3563	20.7309	20.6379	17.3609
Bra001195	13.8251	14.5318	12.9941	8.09659	9.67582	15.5129	10.4484	11.8053	12.0092	9.91465	11.4772	12.2831	11.0531	16.538	6.24063	6.76132	3.96505	9.12875	7.7681	7.67769	4.6552	7.17823	5.62857	6.38577
Bra001196	13.1063	9.92578	9.68775	11.3079	13.5632	11.454	12.8553	15.3868	11.8472	19.2848	15.325	16.7737	18.2028	14.9937	12.9517	13.0719	15.0844	14.9565	12.1052	8.82134	7.60077	8.7965	7.95805	9.5996
Bra001197	2.09866	0.552408	1.05679	1.19344	1.64311	1.68105	1.90292	0.436468	3.24589	1.41561	3.03859	3.94254	1.82979	3.9519	0.609167	0.929504	1.01036	0.320933	0.739865	1.24575	0.964455	1.06677	0.378439	0.587125
Bra001198	9.35984	9.42839	9.4089	11.5606	4.64233	6.0682	7.43085	9.10717	12.6971	6.5378	4.2488	4.96936	9.70577	9.70982	11.1083	11.3164	9.75928	5.74599	14.4065	24.9612	24.5141	24.4445	5.75632	7.29851
Bra001200	16.862	11.9035	12.2335	10.2186	12.6329	13.6398	12.0616	12.9722	12.2061	14.153	11.2556	12.3568	12.3655	14.5252	16.3724	13.8322	18.1776	14.4715	15.3334	17.2647	12.9657	16.1528	12.8178	11.0307
Bra001201	20.5662	21.2304	17.7084	12.7493	16.4279	17.0205	17.1462	16.5134	17.3899	21.5558	22.4987	23.7023	19.6658	21.5393	24.0262	21.1214	14.5616	15.2456	15.7848	51.1889	46.5625	39.4836	19.3742	17.5788
Bra001202	0.189002	9.14848	2.62367	1.66714	1.75447	1.99682	3.12447	2.70996	1.33189	1.08461	2.4235	1.38939	2.5161	1.19822	5.13602	5.32079	5.88449	1.5274	8.41947	109.645	50.4036	34.1676	8.5333	6.11391
Bra001203	7.53126	5.31953	5.36314	3.17366	4.56433	6.11544	4.99935	4.11173	3.68838	1.78119	3.00917	2.68552	2.32484	3.25023	2.042	2.3838	1.49552	2.04707	1.45314	1.4335	0.988935	1.91311	0.700249	0.899114
Bra001204	1.29147	3.02664	5.6102	0.330414	5.24821	5.80453	2.48377	0.338919	0.03192	2.31727	5.11796	3.19671	0.748795	0.472264	2.87361	2.4498	4.31619	1.23956	0.237534	0.340865	0	0.382892	0	0
Bra001207	32.2527	33.0437	38.0366	35.0759	39.1842	38.0388	37.062	26.95	27.592	22.9885	27.9232	23.7635	14.2333	19.5214	17.4252	19.3214	13.3677	10.1236	9.65888	14.4712	17.4667	17.9467	16.8033	12.5869
Bra001208	9.72917	10.8611	8.96544	8.23103	9.30856	7.52119	8.58683	8.56892	8.96038	6.08965	8.48748	8.56392	8.97315	9.09637	12.3436	15.6664	11.286	9.50868	9.75333	12.8521	14.945	13.4478	14.0981	13.1331
Bra001211	6.02096	6.91902	6.50007	3.18251	5.38356	6.99265	5.46543	3.57347	3.34856	2.91425	5.76442	4.64132	2.6196	2.49273	3.812	4.33024	3.60819	2.8807	1.91959	5.57996	3.15604	4.64957	2.10989	2.70755
Bra001212	14.266	14.5009	11.7593	9.83417	13.3516	11.1488	12.8066	12.6431	11.3404	9.61994	12.2889	13.5757	14.1774	11.7372	18.1207	19.986	26.1383	23.9701	19.7513	21.492	17.2003	20.4337	19.2179	18.3504
Bra001213	29.0584	41.073	37.2532	67.7663	37.4973	37.9263	44.2743	54.6303	66.198	24.4646	41.0432	28.0956	40.7293	44.0894	10.9102	11.7468	10.3691	9.48468	14.8217	11.4818	7.76308	10.6351	8.30058	9.74958
Bra001214	12.5769	13.3612	18.3436	14.0429	19.4013	17.0917	17.2613	17.0906	17.5758	30.2665	23.3391	21.3637	21.2852	18.5437	17.2003	18.5931	16.3277	16.5669	12.4337	17.1249	18.9063	16.0535	15.9743	21.6696
Bra001215	0.475638	0.12207	0.226484	1.70912	0.205294	0.226221	0.601602	4.45938	6.58168	1.14531	1.43054	4.29792	13.6762	19.8523	0.595993	0.775681	1.52982	14.1636	12.3267	1.75517	0.270623	1.53321	3.65846	3.71456
Bra001217	1.31997	3.46421	1.16378	2.00269	1.25988	1.0522	1.35222	1.33482	3.07466	1.97356	1.6711	2.0282	1.92133	2.18533	7.55537	7.67686	6.20958	3.17852	3.03423	7.2339	9.27097	8.85012	3.72659	3.70455
Bra001218	33.5374	38.7677	35.9852	34.2776	28.2772	31.1391	33.3139	23.4032	21.2069	16.0375	20.9301	16.3203	14.5959	14.4415	10.5237	12.0981	11.8893	9.66049	8.13348	5.71137	4.54401	8.27402	5.444	6.12129
Bra001220	11.6841	16.731	9.81348	9.15052	6.7724	7.89727	7.59857	8.96205	10.432	7.35616	6.92819	7.5426	10.6351	14.237	15.0869	9.95988	11.2114	16.5965	24.6774	89.3536	79.5191	77.5731	20.7163	12.7037
Bra001221	41.9151	41.8213	39.5112	22.9404	33.4553	38.2249	33.3748	30.4889	34.3865	26.7188	26.3872	26.1088	16.9594	25.6733	26.9679	22.6559	18.1399	14.7597	19.2627	80.464	86.7401	63.8851	26.4929	16.9726
Bra001223	8.52339	12.4479	16.1305	2.78149	8.3326	14.0673	12.2738	3.33262	1.89181	2.95896	8.12011	8.43099	0.973898	0.803364	0.625571	0.883579	1.23733	0.236219	0.457989	0	0.0120125	2.06087	0	0.0124965
Bra001224	40.2542	38.1411	24.8017	44.8149	17.3314	18.7458	27.6843	29.0539	21.4286	15.9455	14.9592	16.0372	18.7379	12.0285	7.15058	10.2202	6.69833	5.27566	3.60404	0.876967	0.134798	3.92334	0.301431	1.41335
Bra001225	4.5049	3.09201	3.77573	2.71981	2.73551	3.44732	2.54628	2.84597	2.16552	1.39614	1.87732	1.11165	1.11838	1.60764	1.63046	1.12352	1.52124	1.49727	1.32951	1.00327	0.743085	1.33001	0.354557	0.256607
Bra001226	4.14101	2.11438	1.94301	1.49326	5.12811	4.81742	2.2974	1.52601	2.97322	5.87253	4.62949	4.88817	0.847264	3.90535	5.0696	2.9542	0.88507	1.19789	1.19438	3.08563	5.6657	3.30738	2.45676	2.54595
Bra001227	4.20953	3.1749	6.58456	2.12489	8.92531	8.22427	6.84655	2.19147	1.99932	3.79897	6.4257	6.02738	2.48832	1.07764	1.06487	1.89618	1.41358	1.0786	0.755282	0.628885	0.337486	0.751686	0.563367	0.660757
Bra001230	6.54371	2.04074	0.997221	2.86512	0	0.905234	1.61301	1.65103	4.02899	0	0.27901	0.329039	0.434949	2.34576	0.073476	0.141752	0	0	0	0	0	0.456533	0	0
Bra001231	14.2365	12.2931	12.6082	10.4146	17.1881	12.3112	14.678	10.6267	10.9467	7.96646	15.1753	15.4039	16.9512	10.326	15.8793	18.101	20.2684	19.8029	18.6673	22.3718	18.3072	20.4235	16.5429	13.1613
Bra001232	65.967	53.7364	56.234	49.6414	45.5336	50.6714	48.5007	46.128	50.2112	13.6948	24.3409	13.9978	11.9417	21.5061	18.0824	16.9553	13.0079	7.80553	6.8512	13.599	14.6308	22.9038	10.3821	7.44403
Bra001234	5.56941	4.30112	4.93134	4.78999	4.1478	3.86558	5.55757	6.74718	7.01579	5.02891	4.76556	5.11409	7.62236	5.88677	4.20065	4.41061	3.85213	4.91872	3.84414	4.7691	3.99083	4.65336	4.1547	4.19909
Bra001235	12.1983	9.77296	8.79359	10.0702	11.1675	10.0797	10.5774	14.9377	16.3285	13.6959	10.3895	12.712	14.7498	17.1646	19.4172	18.273	22.9443	19.0346	17.2659	16.5649	16.7899	17.8506	14.973	13.055
Bra001236	1.99637	2.40938	2.07021	0.991587	2.2105	2.73839	2.90074	0.899659	1.22607	1.79503	1.41974	1.8935	2.82143	0.915684	3.22048	2.64043	3.03398	3.20909	3.32871	2.02345	2.84582	1.76063	1.99471	2.79951
Bra001240	24.009	18.0657	15.9747	20.3883	21.9015	16.0498	20.7334	21.6583	28.5491	12.5515	18.108	20.655	27.1041	21.6943	19.2551	19.9879	20.0972	26.5602	16.622	23.959	20.6307	26.5925	35.3497	31.5869
Bra001241	0.188509	2.76557	1.62714	2.60728	0.327111	1.15281	0.903285	0.319948	1.22066	2.82957	1.81966	1.285	0.612066	0.33266	19.1136	22.8271	17.2266	2.21491	12.3999	12.9911	29.4613	17.0532	11.7863	15.9753
Bra001242	0	0.347139	0	1.67906	0	0	0.172944	0.204032	0.53874	0.0390255	0	0	0	0	0.138629	0.192171	0.297794	0	0.869929	0.326295	0.574252	0.207074	0.090922	0.728916
Bra001244	11.213	12.8595	11.2603	10.0423	12.2551	9.72281	11.4954	10.4084	8.56445	4.999	9.82344	12.5573	16.7976	8.18894	16.913	21.9273	30.5664	30.4396	18.3792	17.4114	9.072	16.0243	11.6369	10.7769
Bra001245	76.3372	58.8688	40.9962	65.6014	12.347	20.5824	22.9436	30.1842	27.9368	8.85039	8.75106	8.19147	10.4219	14.1617	1.46693	1.86559	1.7577	1.76709	2.95905	0.487013	0.370318	7.70805	0.127562	0.810034
Bra001246	15.6364	12.7769	12.7605	17.0498	9.87991	11.4906	13.3296	21.2342	22.8154	11.471	11.8956	12.1801	17.6211	19.2848	9.58057	9.61259	8.3774	11.7398	13.0443	6.56464	4.69324	7.61363	6.02966	7.8191
Bra001247	21.4663	13.1293	10.8126	14.6323	12.4543	12.0753	9.07899	14.1758	11.0518	13.2717	16.9254	19.8992	29.4746	24.4923	45.0194	37.6488	50.6634	63.7246	65.666	38.8061	41.5165	38.6206	54.586	62.9651
Bra001249	217.31	501.572	329.65	539.226	262.915	249.715	268.71	198.852	220.191	458.663	275.783	288.292	150.053	180.251	510.121	528.436	386.265	91.6269	293.903	217.945	380.82	305.62	360.609	448.871
Bra001250	4.67551	3.72936	3.02953	2.49005	2.02388	3.28068	3.00179	4.03201	3.73708	2.28597	2.78942	4.55828	3.53434	5.11477	2.18369	1.75129	2.30469	1.00693	0.802104	0.852835	0.869049	1.00219	1.39332	1.09029
Bra001253	24.8304	43.5817	54.9861	91.9858	66.8932	40.0887	74.6763	147.6	133.507	127.786	127.919	181.977	295.965	278.386	326.936	342.311	360.907	508.77	597.258	263.361	252.537	264.623	332.799	426.071
Bra001254	0	0	0.100326	0	0	0.068811	0	0	0.069099	0.059317	0	0	0	0	0.489556	0.686724	0.64668	0	0.107975	0.786286	1.90263	0.985244	0	0
Bra001255	1.54474	2.10829	0.901732	1.50668	0.556069	0.28171	0.453567	1.14154	0.805824	0.219167	0.520768	0.612974	0.923149	0.722796	0.302723	0.347173	0.274409	0.476638	0	0.171433	0	0.060078	0.418139	0.161336
Bra001256	78.31	34.2138	16.7074	32.0031	7.56815	11.2881	12.3219	19.3208	18.2083	2.84244	5.17989	6.72236	12.4271	9.23896	0.432372	0.845557	1.09336	2.31463	0.792006	0	0.039966	4.83255	0.162668	0.260995
Bra001257	39.3516	46.984	39.2978	29.6046	70.549	52.3976	49.1024	38.1761	30.1344	108.591	84.069	96.3199	73.7048	63.4833	135.537	121.813	130.333	143.499	99.1776	121.834	140.946	132.583	205.835	183.395
Bra001258	20.4016	15.6321	12.9884	8.33236	18.9751	14.5791	16.7691	11.4411	12.3725	16.7037	28.7051	30.5365	23.3962	22.5662	32.7655	31.6991	38.6544	44.4647	24.3128	46.248	38.6082	39.8961	40.6797	25.8106
Bra001259	0.778575	7.23641	1.00581	0.183203	1.62079	1.19071	2.26822	0.092411	0.147496	2.46071	0.615189	1.35933	0.433196	0.22057	19.699	13.1312	13.9621	0.430196	7.20189	47.5497	65.7892	43.1072	7.99565	8.42758
Bra001260	13.3603	16.6306	13.1415	14.5738	13.1998	12.724	10.8493	9.10058	9.07013	8.50366	10.0306	5.9021	7.22066	6.01544	8.16038	7.67136	6.89867	4.04313	4.95937	6.61891	6.86672	5.76622	3.3372	2.54273
Bra001262	1.44645	2.94578	3.88965	1.3503	2.73623	3.2945	2.8928	1.3453	1.11615	1.24715	2.86395	1.8413	2.06494	0.931082	1.22326	1.06482	1.74407	1.41039	1.43219	2.99698	1.08586	2.18463	2.53959	1.24929
Bra001263	51.2901	49.3448	48.0279	56.8817	39.3463	35.4202	37.8285	41.8612	46.3051	25.2006	26.9077	26.8914	35.0028	43.0548	26.4474	22.7415	25.2211	21.6156	22.6037	18.6044	17.5606	26.9096	27.2738	22.3357
Bra001264	3.61223	2.46262	4.1154	2.10262	6.25498	5.69443	4.70352	3.28705	2.5339	7.64925	11.2991	9.2176	6.55066	3.22022	5.68905	5.70276	5.43579	3.01033	1.23296	2.90716	1.64737	3.00921	2.81991	0.62193
Bra001265	23.625	26.1921	22.7531	40.2424	19.4371	19.7618	25.3376	39.2352	55.4454	22.9491	26.0074	23.8124	35.8418	40.7405	17.6782	21.1838	24.8691	25.6499	25.3188	21.276	20.9646	20.9808	28.6641	27.734
Bra001266	7.4596	6.51991	3.15605	5.00134	1.53399	2.61129	3.72428	7.04105	8.3486	1.15099	1.25658	1.04733	3.75864	8.88147	0.322872	0.14451	0.299237	0.767011	0.805404	0.068385	0	1.53128	0.0618905	0.257748
Bra001267	15.9019	12.4049	13.0449	19.1623	13.7436	13.5843	15.3096	27.172	23.9064	12.898	13.173	14.0953	23.8655	20.3635	14.268	14.2515	15.2844	18.4438	17.5736	11.044	12.8497	11.9714	11.5491	15.8541
Bra001271	20.7152	15.5365	16.1685	10.1042	14.4091	13.0332	11.7576	10.0572	6.47601	10.4172	11.7761	11.4262	14.6502	7.44177	10.4537	9.80009	11.658	11.2675	7.22214	14.9447	12.2735	10.5022	8.2415	6.80622
Bra001273	4.35674	4.8956	3.9439	3.19856	9.48224	7.81423	6.37168	4.98093	3.06162	10.7822	11.6578	11.832	11.0923	5.71568	17.7662	18.5506	20.7848	19.6706	13.3347	14.7706	15.1466	18.1589	18.6353	15.1265
Bra001274	23.332	27.6371	18.8471	12.7565	20.1649	19.6888	18.7762	12.3756	6.84095	11.4692	13.022	9.67089	6.5818	4.26795	11.7925	12.6777	12.2613	7.54327	8.88016	9.33909	8.41183	10.2632	8.38891	7.86567
Bra001275	16.3561	20.2613	14.7531	13.4172	19.1842	18.5187	16.1337	12.7508	11.6892	23.8175	22.2895	22.1057	23.5567	17.776	35.3986	33.0796	39.446	31.0153	31.9195	33.4315	29.1117	33.3343	29.2713	22.7975
Bra001276	75.0589	72.8625	76.6003	103.629	69.6087	75.662	73.3384	99.0943	131.757	50.9633	70.0551	67.7123	87.9801	91.1972	37.7353	45.9086	45.7031	54.2269	62.6812	50.4856	37.6407	40.7169	54.7899	73.8808
Bra001280	4.90878	4.88952	3.61771	2.86914	3.62133	4.44679	4.03863	3.9564	3.71221	2.93083	4.19463	4.41011	5.67313	4.48374	6.09399	6.61918	8.10931	7.7132	6.66106	5.75871	4.91233	4.88889	3.74159	3.52934
Bra001281	11.2246	22.4575	42.6838	9.85193	43.1828	66.381	39.0205	11.6091	7.13869	43.1017	42.2391	32.9541	5.87796	6.43757	23.7313	19.563	14.9383	6.30361	5.84693	21.8372	22.741	18.5221	6.90243	6.32168
Bra001282	2.68167	0.172706	0	0	0	0.050358	0	0.0421405	0	0	0	0	0.134521	0.199709	0	0.0591585	0	0.061703	0.809917	0.145786	0	0.025983	0.317126	1.35438
Bra001285	5.5604	7.30251	8.52208	3.35024	11.283	8.32703	6.84775	3.74448	1.6405	3.91361	6.47085	5.6858	4.86005	2.7688	11.9776	11.7836	20.2826	14.0731	10.6498	14.3461	9.64126	12.553	12.4785	8.39416
Bra001286	35.3969	28.1111	29.5875	22.2621	24.6876	34.682	27.7108	26.4467	24.333	22.6107	22.2068	23.415	20.8869	21.7209	15.6148	15.1412	13.8614	13.9056	12.165	10.7663	12.7748	14.5801	7.82188	6.4649
Bra001287	6.28136	4.18487	3.24553	2.43946	0.965152	1.85677	2.16713	2.05357	1.89975	0.347552	0.712445	0.377194	0.680732	1.11587	0.12209	0.202799	0.101847	0.387354	0.0426805	0.168091	0.180066	0.780145	0.0676705	0.025303
Bra001288	19.4577	14.1552	11.6657	11.7228	7.1864	9.67011	10.5527	6.78267	7.55643	3.30699	4.24157	4.90247	7.08572	6.64853	5.45252	4.31667	6.25721	8.93865	9.6181	6.38212	3.8411	6.39733	7.28139	7.43307
Bra001289	24.7246	12.0855	4.35756	7.63382	0.452651	1.41611	1.28324	0.843849	2.64619	0.0540705	0.135205	0	0.433295	1.39504	0.0693215	0	0	0.0827145	0.176204	0.032301	0	1.17704	0	0.122865
Bra001290	3.16866	9.44898	1.34303	2.62071	0.514945	1.47151	2.0941	1.98202	1.53157	0.520224	0.461697	0.495126	0.346784	0.0724255	0.192797	0.0702305	0.17229	0.0627505	0	0.147954	0.223344	0.380225	0	0.187773
Bra001291	132.626	166.649	142.033	110.697	266.107	180.905	231.289	214.889	103.963	467.383	374.751	479.193	503.49	320.315	562.435	464.359	604.597	464.289	441.072	518.735	560.602	574.334	358.43	266.583
Bra001292	47.8683	36.7427	30.7541	33.7282	21.703	26.0596	25.0986	12.939	12.7036	8.76597	19.2073	18.2045	8.80779	11.3658	10.3571	12.3377	8.94649	5.11793	5.44118	9.67744	7.23898	12.4668	4.82476	4.98221
Bra001295	34.6311	28.4106	26.9458	35.0163	18.5802	22.7114	22.9234	22.7325	30.7255	14.1368	19.0521	15.681	11.1747	12.7651	10.0737	9.92613	7.54783	8.27696	8.03028	16.5615	17.2563	14.686	14.2219	11.0545
Bra001296	7.67289	7.56938	6.49857	6.77624	6.35824	7.22888	7.05508	9.90197	9.1836	8.27873	7.60185	9.08565	9.14528	10.6365	10.982	11.1406	14.1927	14.1867	10.5649	12.3619	10.7353	12.9025	14.146	13.9351
Bra001297	120.282	82.4413	78.7355	95.5117	74.5424	84.5486	80.3723	112.852	134.386	89.087	78.6376	77.2071	71.5187	112.731	59.0755	52.2193	41.2532	50.4632	41.0099	65.4483	75.8997	67.9994	63.9806	54.5806
Bra001298	93.2136	83.129	70.2162	132.934	63.5691	56.5896	76.7182	136.225	179.099	44.0453	74.8317	66.6267	125.956	123.045	31.5154	42.0943	40.5537	50.4322	45.3172	33.0239	30.5322	33.9057	39.4241	35.3958
Bra001300	287.408	258.509	265.63	324.131	254.335	268.671	268.715	236.957	280.418	117.533	161.207	142.991	150.484	109.58	43.9627	52.3045	51.0196	78.2573	53.542	16.2024	10.8747	50.0503	40.9391	40.701
Bra001301	12.0853	8.75577	6.45407	4.52702	6.23023	6.85114	4.31255	3.22497	1.75935	3.36826	3.85259	3.03821	1.27254	1.261	4.77194	4.8662	4.34547	2.35477	1.80252	8.63487	4.8863	6.37788	1.93848	1.1158
Bra001302	84.0945	79.3936	106.101	81.8925	90.4786	94.6234	90.0586	67.0656	56.3603	40.0307	35.5216	29.7546	20.9755	27.4997	24.6029	24.5709	15.504	6.39294	11.2495	21.8265	24.0844	32.932	11.7218	12.5564
Bra001306	601.556	618.443	551.317	846.469	403.387	429.352	490.469	555.141	629.335	166.583	255.51	183.789	222.385	278.532	70.3913	90.8776	64.2281	57.3492	76.3404	66.4109	55.0116	123.201	60.5197	59.0705
Bra001307	2.38435	3.51689	2.66302	3.95024	1.25614	1.64634	2.30206	4.40329	7.0991	1.59194	2.778	5.156	10.2215	6.76295	0.461572	1.01576	2.78851	6.97105	3.31551	0.442395	0	0.52005	0.575809	2.0393
Bra001312	5.30476	6.01206	7.29176	2.60455	5.32163	5.90281	6.28547	3.3443	2.75922	2.14255	3.98521	3.68287	2.4952	1.9878	5.27749	4.89068	7.24755	5.25249	2.74682	5.67694	3.64577	5.20981	3.10493	3.16468
Bra001313	5.43471	4.38105	4.76253	3.2485	3.37515	3.94145	3.44997	3.08993	2.34144	1.33481	2.73161	1.77596	2.04686	2.09817	2.81413	3.66707	3.41386	2.16458	2.15264	2.44765	1.57898	2.61839	1.46293	1.31546
Bra001314	19.9789	22.6338	19.7476	19.9548	14.0592	17.9503	19.5978	10.7949	12.8834	8.2688	8.53476	8.52012	9.46028	7.9999	14.7536	14.7503	16.1297	11.029	9.46306	10.3693	10.5212	12.0189	8.14463	7.8891
Bra001316	5.94386	4.15019	3.13165	2.96656	3.98554	3.15136	3.68716	3.68349	2.6035	3.99731	3.69671	6.06406	5.28717	3.43428	7.38305	7.14279	6.72799	7.16663	6.32102	7.8205	7.45621	7.01102	7.17847	6.50488
Bra001317	19.173	16.9225	16.045	22.824	13.602	14.3848	15.231	24.2746	30.2407	17.5212	16.4183	16.7282	28.0697	33.484	21.3549	21.0597	21.4727	32.5978	31.5077	27.3363	31.7694	28.1383	22.8406	25.1105
Bra001323	2.63335	2.12144	2.36656	2.57353	3.34986	2.52179	2.10329	2.06836	1.62681	3.87376	3.43927	3.94785	3.50299	2.77698	4.70542	3.92008	4.67011	5.20729	3.93287	5.74886	5.18563	6.20793	5.11175	3.79427
Bra001324	483.806	400.144	398.461	586.665	302.104	337.985	376.284	454.781	478.703	188.28	193.903	157.029	185.546	267.766	79.7058	74.9979	56.1821	54.3075	60.6746	74.4061	76.6416	119.049	63.5633	49.2331
Bra001325	10.9066	12.1372	13.0587	6.27515	16.326	11.8831	11.4122	5.86965	4.61065	4.81192	10.7157	9.27165	7.71729	4.63445	4.49554	4.9594	6.80561	10.9648	4.82698	1.42001	0.650057	3.14236	2.89791	2.48077
Bra001326	18.891	9.32114	7.97414	4.12923	5.65002	6.99797	5.73719	5.35913	2.97384	4.6992	4.08188	4.57599	2.95139	1.55612	1.78398	1.6301	1.24887	1.26001	0.468282	0.275642	0.0891325	2.28695	0.460466	0.398494
Bra001327	2.97863	1.85688	2.35231	1.85161	1.59775	1.51535	1.69343	1.54635	1.13567	0.55203	0.952906	0.719076	0.873986	1.18512	0.576814	0.827072	0.519339	0.407102	0.392877	0.41393	0.440958	0.785644	0.443186	0.209637
Bra001330	1.65259	2.39754	2.30387	1.70941	0.741655	1.26533	1.26003	1.10592	0.444022	0.132185	0.383369	0.171712	0.31636	0.166606	0.204322	0.306517	0.403958	0.217154	0.614115	0.378792	0.248974	0.413674	0.053202	0.034555
Bra001331	11.1851	12.5781	13.4752	7.75231	13.3805	12.7471	12.4624	9.7528	9.14712	13.1897	11.5641	11.6791	8.94457	7.99082	10.4879	9.70119	9.68648	8.16798	7.78669	12.2523	11.6733	13	10.6774	7.70632
Bra001332	16.4345	14.6904	14.3583	5.61534	14.0475	14.4132	9.81077	3.72377	2.33225	17.0366	14.4519	13.7879	4.29787	3.10202	17.9829	15.1291	12.1324	4.31348	2.65863	5.78166	6.57976	6.07784	4.13436	3.05056
Bra001333	7.49631	8.51828	8.00136	7.1413	7.44412	6.29895	9.051	9.34732	5.5846	4.58976	9.81795	11.0482	15.4188	6.6946	8.51672	9.30337	19.1528	20.5769	13.2374	5.11168	2.59107	4.72253	5.98822	6.09819
Bra001334	8.55073	7.55786	7.59579	5.61618	6.92245	8.3844	6.57534	8.02699	8.61763	6.30794	7.74685	8.22259	8.95308	10.6467	6.18655	6.20289	6.77873	8.37708	6.56475	4.84306	4.48882	4.53238	4.93796	4.53529
Bra001335	6.94193	7.58842	7.12091	5.45416	5.15791	4.64247	7.00607	6.80176	6.95421	3.12976	3.50972	3.44848	5.16788	4.82187	6.62733	5.41508	6.43127	5.66571	2.86161	5.46078	5.33503	5.58718	4.26004	3.26716
Bra001336	50.4696	41.8949	34.6258	47.0517	29.2261	28.5179	33.5166	54.395	57.6088	50.856	38.7448	46.3158	57.7115	82.6095	53.7041	51.1051	52.4757	71.2014	72.0599	48.7904	50.3665	46.2266	56.4472	57.0221
Bra001337	22.7153	17.6122	19.7752	15.2012	16.6234	17.8056	17.6867	14.6646	13.9603	13.0569	12.866	13.8319	12.8903	12.0546	11.83	11.6743	11.7947	11.7573	11.0807	12.6139	10.9354	14.1791	11.8076	9.91934
Bra001339	0.253803	0.297866	0.654951	0.783561	0.676732	0.496715	1.44523	2.97174	1.24516	0.223158	1.16295	0.679805	3.84779	1.61544	0.467083	0.575565	1.64824	1.6955	0.811136	0.475417	0	0.148499	1.05774	0.588753
Bra001341	1.33129	3.26351	2.40591	0.271964	1.57744	2.75247	0.456682	0	0.07095	0.0429645	0.05308	0	0	0	0.117328	0	0.0990945	0.180064	0.449896	1.97519	2.53857	3.17846	1.65783	1.15218
Bra001342	16.2971	14.6719	10.8351	15.0699	12.0386	14.2009	12.4968	15.4851	14.9804	18.439	13.3344	17.0241	17.683	18.1177	24.4679	22.4385	21.4403	19.0203	20.9977	27.1442	37.923	26.3937	24.4656	17.3896
Bra001344	6.19548	7.81915	10.6708	3.44149	11.0488	12.2776	8.54585	4.60274	2.66302	11.7111	10.926	10.3721	4.62327	2.72931	12.4397	10.3878	10.422	6.86408	6.02293	12.2702	12.7068	10.7307	6.66621	6.04578
Bra001345	215.494	122.65	95.9774	54.6752	60.9236	93.2446	95.1314	59.0613	51.7833	102.964	219.625	133.379	51.8873	55.432	50.9239	74.7163	50.8829	8.16558	9.22716	4.97692	5.00974	12.6983	4.73806	11.3666
Bra001346	1.66539	4.15694	2.75486	1.32809	4.16439	2.46736	2.5366	2.18269	0.943965	6.28929	5.2626	5.23418	5.54664	4.50997	16.5291	11.9225	16.6293	16.8079	17.9402	30.1517	25.7049	28.02	31.1466	33.9729
Bra001347	220.223	206.61	166.804	206.061	183.256	160.716	182.648	164.582	193.142	177.308	212.906	234.281	219.574	224.613	240.509	243.696	210.387	193.627	189.184	348.544	367.966	317.864	406.388	421.321
Bra001348	3.96272	13.3273	21.3098	18.3676	25.3235	25.7267	26.1919	33.8526	22.4762	41.6376	34.067	40.3184	65.793	47.9653	58.0732	55.9747	82.5301	114.467	76.6443	10.9193	5.85163	10.366	19.3544	21.0657
Bra001349	11.4033	6.08339	5.90478	3.31387	7.44463	5.99781	8.41697	4.79564	1.87101	1.63957	3.11791	5.38125	19.382	6.08731	6.71808	6.17346	22.2168	46.3826	20.327	2.93311	0.0371495	1.95616	11.3035	8.0667
Bra001350	27.6802	21.0615	18.7807	17.8059	17.6556	18.8568	18.2607	24.6227	22.5035	27.1068	22.1433	23.1864	28.9356	26.307	21.8887	19.3136	17.69	25.0759	22.7404	20.1507	23.8939	21.2583	21.4306	27.298
Bra001351	56.2373	69.7878	85.243	87.0332	97.2788	101.06	99.2446	120.432	127.661	82.6448	121.958	119.602	148.65	114.157	77.7453	94.5431	91.3609	168.632	148.292	126.294	132.701	110.909	149.347	182.209
Bra001352	10.1145	12.1226	12.0693	10.6751	7.22312	9.03795	9.95195	7.4801	7.36184	6.05713	6.60959	6.63211	12.0979	7.13255	3.19478	2.91615	3.13822	6.70866	6.55688	1.17316	0.742711	1.93036	2.10182	1.44956
Bra001353	1.17948	0	0	0	0	0	0	0	0	0	0	0	0	0	0	0	0	0	0	0	0	0	0	0
Bra001354	28.9514	24.4261	18.0015	20.6734	19.8804	19.1523	17.3712	17.2623	13.0004	15.5365	17.8093	15.5005	16.2153	14.564	19.0229	21.077	18.2458	17.334	14.9536	14.739	14.8585	18.407	22.0537	16.4651
Bra001355	13.7594	8.75161	8.27359	6.05984	12.2526	10.3801	9.97039	12.5489	10.4966	15.0048	12.903	18.0091	16.7246	13.8725	15.2903	12.9656	14.0611	15.499	8.72358	14.6279	14.0467	13.8614	13.3914	8.76952
Bra001356	9.56118	9.16943	9.876	5.90796	9.01817	10.0421	8.62844	9.80973	9.15371	7.56858	8.27076	9.12405	6.64933	9.10771	8.71126	8.18054	8.30423	6.63828	5.90701	6.62408	8.60954	7.02127	6.60194	5.98276
Bra001357	8.03131	4.75069	5.35707	1.85903	7.20834	7.4476	4.81841	3.19698	3.11852	7.89147	5.61285	6.59662	3.08329	4.1601	6.56802	5.81319	3.41076	3.43857	2.28944	3.07081	4.43659	3.529	2.56309	2.61413
Bra001358	12.1143	21.9341	45.3374	12.7129	74.5795	76.8061	53.1763	14.9631	9.29263	62.2176	72.5991	56.4543	18.0135	10.8804	29.8993	29.7522	29.4251	13.5752	12.7713	21.816	24.4931	22.2727	17.4257	13.2582
Bra001359	34.1127	28.1663	26.1977	20.8759	28.575	26.2054	27.1536	24.4426	26.5371	47.4505	37.7541	47.5003	29.4011	39.3652	51.066	49.501	33.9137	24.8893	31.2321	34.6215	46.8276	37.4284	26.915	28.6547
Bra001365	15.7351	10.9006	10.778	6.5162	8.11734	10.1668	8.22342	5.0271	3.62737	6.50256	5.84623	6.66752	3.85394	3.5401	5.36028	4.62094	5.51264	3.05778	2.28107	5.23081	4.71821	7.79261	4.25312	4.62342
Bra001366	11.4619	10.8071	10.7615	5.75196	14.936	12.1066	10.3096	5.8633	3.52089	14.0165	12.4913	12.5086	7.57399	5.53649	13.685	12.1576	15.2467	10.951	8.75322	6.46092	7.55442	10.1716	13.4822	8.96631
Bra001367	0.229786	0.769466	5.76937	1.14121	28.4392	15.6626	11.27	7.61067	0.904134	16.6651	36.7474	21.1081	5.42048	3.46785	12.183	18.4925	11.7281	4.15186	1.1816	2.57169	1.39026	3.9503	1.91042	1.22658
Bra001368	50.0136	42.9143	46.4229	25.6701	69.6987	66.6539	50.2776	31.9058	28.9418	114.25	79.4401	88.8114	35.7816	36.4448	91.9911	88.1862	52.702	34.4505	29.9082	52.2356	66.915	69.5043	91.2712	74.1585
Bra001369	3.98949	4.34971	5.87502	1.98905	7.1999	6.15956	5.66764	3.45036	2.51229	5.5179	8.66973	6.94469	5.47934	3.59061	8.68234	9.47627	10.7671	13.5257	8.39919	13.3711	12.9244	13.2463	11.9953	12.0766
Bra001371	24.5339	40.1829	38.3864	29.8197	49.4433	43.9286	46.4034	40.8789	34.2232	52.6957	64.4005	72.1708	84.2184	68.8842	103.636	103.794	129.777	132.694	118.324	127.547	123.107	126.908	179.407	168.08
Bra001372	53.0735	34.6808	30.7974	33.9474	31.4501	33.1083	30.4043	32.4655	31.8345	38.2794	29.032	34.784	32.1724	35.026	43.4917	40.746	39.0721	36.1478	32.4895	26.9908	28.2756	32.8767	29.8412	28.823
Bra001373	8.0452	18.8679	25.7932	12.9539	23.4783	27.4989	21.776	13.3181	11.5411	17.7917	18.328	14.6589	7.98238	7.65523	14.1246	14.3218	11.8754	6.87026	9.05373	15.5716	17.8583	14.0909	10.8532	8.80137
Bra001374	29.6618	27.0279	32.9625	12.3369	21.2244	35.9138	18.7134	9.56356	9.17184	16.0195	15.6042	10.8848	3.78174	6.04018	10.9099	8.13763	4.87163	3.88255	2.93312	6.00708	7.66615	8.88086	3.00741	2.25647
Bra001376	13.9403	10.6682	12.4344	8.16926	11.5848	14.3829	12.6463	14.7694	12.9244	15.9771	19.1368	26.4632	15.2894	15.7902	6.23175	9.53915	9.41403	14.4419	10.392	5.65893	2.7309	5.00259	10.0984	9.42213
Bra001377	33.2731	30.0538	26.1683	32.8476	31.3823	30.8836	35.0023	36.633	22.1558	20.8921	25.4591	31.3624	22.3253	19.8076	24.9307	24.9674	21.4997	18.979	14.0539	26.7065	36.8381	31.7279	35.5116	32.0103
Bra001378	6.44797	5.82291	5.63606	7.63903	6.99198	8.00907	7.00792	3.41935	8.82248	5.86237	6.32052	4.17581	3.70706	2.67162	1.731	3.32069	2.37873	3.14987	1.13954	0.98455	0.604015	0.896166	1.18829	1.86826
Bra001379	52.2186	40.3108	40.9531	33.62	67.8148	52.6768	44.7362	31.0281	27.5249	74.0285	59.5396	61.0939	40.68	31.9202	43.2104	40.3855	43.7117	40.9674	29.4547	43.568	46.8713	49.5418	45.4558	31.8302
Bra001384	0	2.92841	0.32645	1.01896	0.584931	0.253386	0.5988	0.50859	1.10651	1.72843	0.721156	0.62051	0.66139	0.881754	1.88071	1.93689	3.43002	0.344778	12.9756	61.6138	61.7545	40.9852	2.69426	0.541136
Bra001385	0	1.92257	0.248628	0	0	0.442942	0	0	0	0.37752	0.390026	0.577557	0	0.248871	0.140178	0	0	0	2.16858	20.6118	26.5101	13.4245	1.27751	0
Bra001386	1.94967	0.919899	0.140938	0.607699	0.094255	0.224924	0.229245	0	0.056391	0.127279	0.154034	0.136009	0.040279	0.019559	0.531112	0.822563	0.916748	0.163475	0.187105	0.538229	1.02521	0.897478	0.784487	0.307789
Bra001389	16.4664	12.5003	11.4863	13.1407	10.2537	11.8638	10.0036	13.3829	15.4923	12.7897	10.6879	10.0535	8.68608	10.1352	9.23106	8.30077	9.01211	10.5697	8.39291	9.82603	11.475	11.3367	10.4173	11.6319
Bra001390	0	0.169487	0	0.0986465	0.625596	0.449734	0.150564	0.228196	0.081287	5.33924	2.66955	3.83847	2.59451	0.648663	9.51492	8.19177	9.4721	8.6891	6.03784	1.95876	1.59303	1.35373	4.04236	6.48841
Bra001391	43.0194	28.9812	23.6664	40.931	21.5794	25.7629	27.0137	49.0216	60.2	28.4886	27.0311	31.6043	45.6115	57.4818	28.7075	27.9685	28.5252	31.9561	32.1936	27.0471	25.8384	28.0982	28.9415	28.9275
Bra001392	16.2877	21.6348	36.3645	15.1307	42.2683	42.6957	30.4697	14.6555	13.1423	35.8442	35.9128	35.0748	11.0648	6.85137	25.3875	24.7397	22.2291	10.0753	10.9461	26.7689	27.4969	24.291	11.6655	11.0526
Bra001393	40.1003	34.709	33.0021	35.1153	29.5953	34.197	33.7243	34.916	30.2238	33.5716	30.4955	26.2178	36.2743	32.9692	22.8096	23.9822	20.9626	24.1624	25.8215	22.5546	22.4864	23.5129	25.3993	26.4152
Bra001396	8.00316	18.0948	20.8002	8.31204	42.248	27.9374	27.4464	11.6549	5.11217	15.8825	34.9398	22.6382	11.7179	9.60731	21.9939	28.2506	32.1012	10.9702	13.171	25.8761	27.0971	27.4991	7.85502	4.73638
Bra001397	14.4203	13.0946	12.2085	17.309	11.1671	10.3128	14.0372	17.4913	18.4984	13.8819	15.1774	16.5129	23.9676	21.6206	23.1225	22.3857	24.5892	27.4851	29.4241	27.485	24.424	18.7015	26.4419	30.3735
Bra001398	8.28726	7.45426	6.27787	6.88141	6.29926	8.24622	7.04374	9.03692	11.5967	11.3394	8.64571	10.5238	6.34377	14.3078	9.95345	11.1155	6.98024	5.23627	6.5336	13.0311	14.0712	11.718	13.1011	11.5427
Bra001399	17.3892	13.2635	11.4549	16.8266	19.2855	13.8748	14.2807	19.355	24.9563	24.848	18.1218	21.4117	18.1703	20.0358	17.6072	17.6674	15.4485	19.3139	14.0393	17.6222	21.6265	15.7282	20.1087	18.4106
Bra001401	140.012	98.5726	100.033	127.28	115.609	115.865	108.251	124.853	137.512	116.933	116.792	111.056	96.1826	114.678	78.6194	86.2851	61.1616	71.9775	68.4522	84.3481	87.4547	83.3871	109.055	112.928
Bra001406	646.43	618.674	600.269	745.156	603.238	541.126	574.622	579.237	564.111	425.418	415.257	380.845	564.933	471.276	336.424	340.248	306.987	427.683	371.27	292.616	295.47	394.564	451.988	481.08
Bra001407	18.418	23.4649	24.2092	16.4043	29.1748	24.0346	24.183	19.4283	17.3818	33.037	39.2483	37.526	36.9026	27.665	41.8026	45.2236	43.2045	54.2428	40.2289	39.4258	33.9883	38.6246	42.1921	44.6936
Bra001408	12.6655	7.98975	6.91082	6.09824	7.30296	7.68625	6.84321	7.31245	6.46711	9.78684	7.73524	8.24413	8.45794	8.98024	11.029	9.26149	8.7573	8.85346	7.30168	9.22973	9.01461	9.92386	8.13574	6.66849
Bra001410	0.144188	0.571878	0.297866	0.318462	0.356887	0.314258	0.716778	1.04984	0.605993	0.776416	1.58067	1.60569	1.94421	1.04715	1.68787	1.40667	1.78408	1.70746	0.527021	3.40487	4.53019	2.2905	1.48229	0.582158
Bra001411	1.45884	3.40537	7.25867	0.58806	9.78284	11.0174	6.96866	0.869104	0.274819	8.89232	9.9951	6.62534	0.647762	0.705677	4.51042	3.67794	4.5545	0.694677	0.828689	18.1676	12.7034	5.23001	0.290905	0
Bra001413	1.6133	0.465853	0.81348	0.423963	0.313078	0.615738	0.240201	0	0	0.508989	0	0.194918	0	0	0	0	0	0	0	0	0	0.42472	0	0
Bra001414	19.1273	23.5003	32.6073	13.0697	38.0907	36.576	33.0345	15.023	9.43556	23.0107	34.9747	36.7249	26.1057	14.5991	29.2147	32.285	48.8604	47.6012	32.7838	22.2346	19.9934	19.1957	22.9486	23.0743
Bra001415	69.3253	109.829	226.91	97.5198	238.696	262.869	206.527	106.665	89.6819	171.113	157.454	165.409	63.3269	100.181	62.3966	66.4314	46.843	40.1849	36.1534	15.5456	15.4261	28.6163	38.3596	26.3791
Bra001416	28.0375	25.6814	27.7856	25.8024	37.6735	33.6736	28.8727	24.1457	28.7081	28.6623	29.4509	28.4702	15.1271	22.6882	30.2514	28.5683	21.835	16.286	13.3834	20.0739	23.5928	23.6117	21.4328	16.0807
Bra001418	84.2659	88.3492	76.3008	65.0232	75.7042	69.1355	74.5681	68.1677	86.4619	42.1063	83.3129	78.7632	65.1789	106.577	68.3191	79.3246	61.7375	61.836	55.9816	85.8739	87.0115	81.0722	90.2855	92.1902
Bra001420	29.4617	48.844	25.3555	87.6602	29.6506	19.7515	44.8796	118.004	194.203	57.4149	71.1902	110.567	284.161	383.485	134	139.692	152.761	306.324	350.023	187.149	209.746	195.11	287.533	380.084
Bra001421	109.514	101.379	99.2493	140.784	86.1803	92.3247	116.67	180.037	164.892	141.938	128.347	146.601	254.085	251.76	86.4803	92.7191	96.9285	167.23	181.806	70.7743	56.3916	69.2383	109.908	136.459
Bra001422	58.8524	127.414	112.341	156.575	152.947	140.57	150.469	103.471	161.666	261.236	230.859	206.763	130.166	144.128	249.002	267.897	202.344	154.941	219.013	126.477	174.796	140.213	208.098	321.636
Bra001423	75.6309	62.0884	52.5458	68.4145	36.5324	46.0527	46.8361	58.2565	82.3292	25.9521	30.278	28.9548	26.2813	37.9811	15.4757	15.3761	13.3047	10.7375	11.1439	7.33614	7.99758	15.1979	5.82061	5.64195
Bra001424	0	0.292969	0.038911	0	0.154925	0.109737	0.0532845	0.0292835	0.219437	0.205146	0.030841	0	0	0	0.147313	0.221764	0.273477	0.0568055	0	0.140591	1.14336	1.62563	0.465864	0.066492
Bra001425	15.7505	25.4605	21.4184	17.8948	44.5144	30.3173	32.772	39.6437	30.1613	101.003	71.0297	67.4475	45.1198	38.2699	71.7939	64.4432	58.655	39.6474	39.3185	62.1517	81.1599	78.6638	66.1378	44.2577
Bra001426	26.6282	21.5928	20.5708	13.4776	17.5553	21.43	19.5513	20.0726	23.8649	15.5167	18.8012	21.6601	22.1225	32.584	22.5994	23.6403	23.0026	25.4726	23.1139	20.2188	24.664	20.5698	26.6437	22.9222
Bra001427	0	4.52532	59.9112	1.72518	223.274	122.803	102.107	10.6856	0	50.9154	85.138	54.6063	0.561986	0	24.8374	31.9375	15.8797	0	0.133633	0.237205	0.813535	0.706448	0	0
Bra001428	251.635	265.423	323.152	323.43	404.689	341.833	360.54	296.2	221.772	333.168	265.335	263.764	306.232	214.804	223.693	207.36	226.371	225.041	187.337	137.796	135.483	186.608	191.566	192.379
Bra001429	7.41207	6.77267	11.8143	4.21196	13.6545	12.2727	10.7375	6.74515	5.97889	9.07614	16.6618	11.485	5.41585	5.66987	3.30029	6.12144	5.26099	2.00604	2.90404	2.19388	2.67413	1.97082	1.86019	1.56061
Bra001430	1.66601	1.14021	1.19209	0.673142	1.06763	0.989046	0.721581	0.740936	0.95061	1.2668	1.41447	1.01776	0.548268	1.25921	2.87223	3.04258	2.08622	1.68697	1.00469	2.54213	2.71562	3.35921	2.62662	2.68761
Bra001431	10.3274	5.65179	5.41075	4.0363	5.20347	5.83285	5.77286	5.66601	4.9596	7.97792	5.87768	6.50103	6.57752	7.10705	7.25465	6.12961	5.44996	6.4165	4.46899	4.25913	5.24137	4.33443	5.0858	4.55409
Bra001435	27.0621	23.0205	20.6145	26.6883	17.8251	18.8255	21.0756	31.4623	30.1793	12.5828	15.8523	15.9123	27.2981	28.5305	17.4936	18.4061	18.3128	21.8936	25.3462	23.4325	20.3634	21.4408	20.1856	23.4085
Bra001436	12.5253	10.8765	8.73232	4.98837	9.75688	9.60922	9.69715	3.57388	2.082	5.26774	5.78971	6.18393	1.59404	0.837081	5.28692	4.28231	4.72686	1.15517	1.20639	5.84647	6.13057	7.83879	2.32505	0.95211
Bra001437	27.0557	31.9804	26.0922	24.8731	18.9855	19.6407	25.6048	21.6034	20.752	17.7623	16.2011	18.412	20.5282	16.2322	29.4895	27.3798	29.2085	22.4782	27.4094	24.5074	25.4712	27.5331	22.8749	25.1064
Bra001438	2.47089	2.57775	1.63063	1.10778	2.01647	2.0456	1.62674	0.734212	0.918548	1.12759	1.83876	1.78081	1.85897	1.00186	0.753082	0.633268	1.46456	2.48505	2.10838	0.94947	0.49605	0.726675	0.543623	0.785021
Bra001443	6.628	7.31565	5.92592	4.46891	6.60413	5.4889	6.60956	5.39868	5.19704	3.66543	4.98772	5.80612	5.74126	4.94657	6.51672	5.97906	6.66575	7.16554	6.18353	7.32071	7.54257	7.8922	6.62234	8.09129
Bra001444	94.8355	91.5056	93.127	106.117	82.0303	79.6003	94.2425	105.729	99.2954	91.8577	72.2367	93.2357	81.7841	98.4057	81.5788	83.0572	72.5121	58.137	62.3206	66.1114	69.4467	77.4555	100.268	86.7381
Bra001445	9.84068	8.18052	6.44875	11.6244	3.49349	3.90051	4.61108	4.16805	4.43832	1.20919	1.54686	1.10432	1.65366	1.90947	0.954824	0.93942	1.27903	0.96384	0.296262	0.798049	0.599208	1.78609	1.1327	0.480623
Bra001446	3.58066	2.28842	1.3991	1.34794	1.08623	1.12713	1.3184	1.05927	0.981147	0.954746	0.835959	0.793345	0.431869	0.551704	1.5849	1.25033	1.2102	0.558728	0.567577	1.53886	1.38438	1.69422	0.501505	0.640904
Bra001448	26.1095	23.8275	21.266	17.1519	23.7835	29.2547	22.6717	12.0939	17.1831	17.1026	20.7522	17.4822	13.5127	14.3053	18.4076	20.0974	12.9575	17.2089	14.7225	33.3956	33.3771	20.9287	22.6343	22.152
Bra001449	2.42911	3.49504	9.11638	2.69288	15.7993	9.94413	8.175	4.66798	1.03577	6.5524	5.26232	5.98423	3.26705	1.36471	17.541	15.0221	15.5481	9.61429	7.44907	6.81746	8.39045	12.7498	19.5782	18.9489
Bra001450	151.838	140.561	134.481	232.661	103.204	114.154	131.821	163.99	199.489	50.2401	84.7897	62.0102	86.3957	88.6177	24.4388	28.0829	25.0165	30.1157	23.9995	11.1574	11.3785	27.2018	15.6911	14.9262
Bra001451	24.2657	37.4739	27.852	30.0417	40.4023	33.9449	35.6568	31.3076	29.1124	83.0277	42.5603	58.5958	41.0522	38.4908	113.553	95.7211	88.1434	55.091	55.6839	64.8374	90.137	82.9055	80.4266	83.6493
Bra001453	6.34525	21.192	18.6262	10.5917	0.387875	0.602944	1.79903	1.20008	0.700482	0.127684	0	0.105275	0	0	0.09605	0	0	0	0.22159	0.56471	0.536485	0.298694	0.265839	0.571185
Bra001454	30.7976	11.5264	1.1846	0.815395	0.092858	0.0491455	0.32775	0	0.0452305	0.0589695	0	0	0	0	0	0.0429605	0	0	0	0.0748735	0.128733	0.820967	0	0.070217
Bra001455	32.0666	25.1637	26.6027	23.0358	10.5408	18.387	17.0592	16.6964	19.431	4.34678	9.14374	7.90484	11.0313	10.5787	2.863	2.92245	1.95649	4.15301	3.63879	0.743278	0.492175	4.6647	0.632061	0.482746
Bra001457	0.149352	6.72208	6.70609	19.7821	3.47134	3.11826	6.43236	17.6113	8.81998	1.29502	0.802777	1.41987	3.18915	2.33721	1.42444	0.764792	2.93357	8.25943	13.851	4.80292	2.30339	3.54877	12.3882	18.0277
Bra001458	1.50302	1.27826	1.13399	0.616354	0.858969	1.53452	1.07714	1.02707	1.33834	0.784905	0.856251	1.02185	0.842279	0.777985	0.750803	0.617146	0.702023	1.25276	0.660003	1.13296	0.86113	1.13113	0.770023	0.661635
Bra001459	8.95312	8.51843	6.10172	11.5874	4.81541	5.23163	5.40916	12.3083	10.1412	2.43681	3.81058	3.70841	9.01042	7.65049	1.83947	2.63809	3.86362	7.20497	4.7534	3.31352	2.07173	2.34515	3.32265	2.83808
Bra001460	129.937	103.74	145.417	239.116	160.168	110.027	330.368	672.17	615.891	427.56	340.645	472.585	949.282	1518	198.779	177.045	304.577	956.246	941.6	78.3333	4.87784	38.9869	246.476	291.506
Bra001461	105.704	75.456	54.4271	62.5313	74.1384	61.7357	62.6662	78.3088	47.8008	166.365	101.686	131.199	150.424	116.174	200.091	187.485	218.183	221.537	162.393	182.395	198.241	216.632	229.205	220.315
Bra001462	20.2635	16.3835	18.1538	12.3297	19.1698	18.4246	16.9667	14.5264	13.4783	12.4265	17.1371	17.9838	16.5848	15.4406	13.9531	15.4568	15.4293	14.1183	13.0395	13.338	12.1169	14.0131	14.3927	11.9241
Bra001463	18.9226	19.3821	13.9464	19.551	15.3871	18.5444	16.4674	20.8942	22.682	23.8991	18.8341	16.6597	21.9945	22.3556	28.3735	24.5335	20.7216	18.0897	18.8943	49.8194	58.031	43.2153	41.3109	36.7915
Bra001466	26.8622	11.1612	5.1661	16.8547	3.24336	4.81894	4.43333	6.28043	6.01971	3.86698	4.89877	5.04203	5.28714	8.82532	1.15608	1.38699	1.87143	10.6464	13.7038	1.97536	0.034463	2.29699	0.182304	1.28577
Bra001467	54.4419	107.457	86.5267	74.707	100.028	82.8498	94.016	92.8765	88.8755	130.608	116.428	106.476	122.72	129.561	179.467	178.148	165.284	182.121	194.868	171.075	181.626	171.057	203.051	224.987
Bra001468	17.392	22.2579	20.1803	15.0856	27.3646	23.556	23.196	13.4446	21.1392	32.087	39.9133	36.908	25.5515	23.2514	23.2393	27.2016	26.3874	29.6574	17.4214	28.5199	29.2584	29.9351	31.3756	27.6454
Bra001470	41.5726	44.8449	73.8317	20.125	81.7478	89.4291	61.108	21.0695	11.4202	86.9206	84.6016	74.9936	6.7196	4.09428	34.3386	32.6406	18.5868	3.03974	1.90766	6.35258	6.82153	10.3638	3.72035	1.68006
Bra001471	32.6576	36.3674	40.9246	37.5498	49.0367	46.361	46.4619	46.3517	42.9934	79.0143	65.5069	66.0401	73.6604	84.7262	82.3569	80.1912	90.8321	145.203	128.401	70.791	62.345	63.5518	176.677	189.477
Bra001473	57.6325	31.7568	16.6272	42.3014	24.0375	24.266	27.202	16.6047	27.4623	12.2118	12.0662	10.6174	29.2695	42.8457	22.4563	18.5374	23.0407	42.7569	136.859	44.8051	31.5179	27.1666	171.191	375.831
Bra001474	65.0522	62.8117	63.2196	49.6619	24.5279	41.8488	37.0351	27.1714	34.6556	4.71904	9.95981	6.14158	2.61609	7.4902	5.05991	5.22268	3.03102	1.56894	1.63684	3.63339	4.27131	12.2672	2.50082	0.27505
Bra001475	3.2721	0.522181	0.0483115	0.531566	0.261727	0.26246	0.127962	0.172288	0.132071	0.0499695	0.357973	0.092949	0.0949685	0	0	0	0	0.033864	0	0	0	0.186993	0	0
Bra001477	18.1316	12.1456	7.164	4.94929	10.1428	8.75353	7.48653	4.97572	1.58679	7.6579	9.83342	9.906	8.28328	2.52472	22.9403	23.559	34.9286	54.5155	23.5107	39.3427	42.5843	43.7342	16.6765	15.5702
Bra001478	3.80078	0.422027	0	0	0	0	0	0.0574935	0	0	0	0	0	0	0	0	0	0	0.052636	0.057023	0	0.0902405	0	0
Bra001480	0.690631	1.28478	0.121221	0.807017	0	0	0.138398	0.04525	0.564678	0.129815	0.156865	0.141728	1.58353	2.75013	2.54108	1.38191	4.17799	7.43457	9.03222	16.5454	12.8819	10.2234	16.0166	16.2923
Bra001481	6.14581	4.89794	5.76196	3.73074	6.64257	6.88998	5.31157	5.02664	3.84001	6.77859	7.11966	7.63083	6.44394	4.56078	7.75302	7.25885	7.91012	8.3428	6.66681	5.5494	4.29777	5.01657	5.54414	4.85045
Bra001482	43.1907	25.0745	14.6349	20.2991	4.21793	6.6714	9.06141	11.7588	11.0508	3.98129	7.08171	7.81045	29.8655	24.1755	6.16344	7.17129	15.8808	22.2985	15.0914	3.02998	0.813536	4.67963	1.24863	0.813191
Bra001484	3.03337	3.99403	4.01709	1.69341	2.4588	2.02315	1.33142	1.63241	0.867549	1.28335	2.61781	2.05391	1.20343	0.932612	2.15068	2.17397	3.95829	2.82636	2.06938	1.13797	0.720846	1.05022	0.272331	0.473797
Bra001485	1.91922	3.02208	2.81766	2.61408	3.26142	3.7383	3.00662	2.79304	3.3242	4.79386	4.29863	4.07489	3.90002	3.94141	4.45934	4.53257	3.45603	3.18412	4.34601	4.24792	4.94294	4.11668	5.80972	7.72589
Bra001486	14.6909	17.2257	15.5715	12.2535	19.4016	15.6146	16.08	12.5757	9.4563	18.135	21.5675	21.0618	19.9092	12.2231	31.2087	26.3795	35.2584	29.9504	27.1594	47.6376	39.5725	37.4601	22.0821	21.9609
Bra001487	18.2365	17.2026	18.3429	9.55837	17.1431	16.9347	15.5282	12.8646	10.371	9.33212	14.3531	15.1718	11.0298	12.9394	15.0292	15.1572	19.345	19.374	15.1578	20.8315	20.6061	21.0494	17.5332	16.2511
Bra001488	0.110908	1.6106	0.291643	0.055358	0.878147	0.866471	0.228204	0.051854	0	2.53883	1.11949	0.700258	0.068011	0.0100805	8.80758	9.95975	5.0359	0.700174	1.36507	8.7006	15.0012	10.8468	1.71449	0.93228
Bra001489	32.1284	79.6099	181.822	38.9293	159.755	204.652	165.683	40.504	22.722	81.504	104.371	80.6194	17.4649	14.3954	31.3019	28.2561	25.219	8.12727	6.95842	11.8194	14.3414	23.1408	13.6448	6.62281
Bra001490	4.39395	5.48677	9.61567	1.57068	16.3771	17.0138	8.92059	3.31931	1.65733	16.118	15.0783	12.4559	3.24923	1.60657	15.0971	17.9603	9.81989	5.54125	3.33712	7.71824	11.9331	10.1562	8.23197	6.28604
Bra001492	8.22389	7.45909	6.94715	4.75199	3.85754	5.21113	4.19287	4.1403	3.21926	1.43429	1.77072	1.80904	1.29688	1.34496	2.51724	2.41397	2.13563	0.899796	2.11149	2.44323	3.17945	2.59309	1.50793	1.10253
Bra001493	5.64043	6.93468	4.50331	4.79895	5.25397	4.52558	5.60765	3.58899	5.50321	3.69975	4.20924	5.11211	6.97198	4.65139	6.88057	8.26733	9.2221	8.10517	9.08295	11.6097	12.8809	15.2077	12.9958	8.20993
Bra001496	25.5328	19.9989	17.9849	25.6523	14.9232	15.0044	18.7691	29.5246	43.4935	13.4395	17.4912	17.8096	23.9411	33.9055	10.2632	11.6089	10.2108	17.3255	17.4194	13.0213	11.8321	12.8103	14.608	16.2596
Bra001497	21.7242	16.1019	9.62793	44.2121	11.8048	7.20273	17.7728	38.7395	28.156	17.5874	10.8409	19.5281	47.9207	35.3783	14.3444	15.9048	21.3531	35.6903	78.0742	17.0634	6.92687	7.35826	11.9274	22.1135
Bra001499	17.9053	21.0855	17.5652	25.3685	13.7146	13.3538	20.3146	44.4208	51.2391	15.5465	19.482	19.56	33.1381	32.2749	22.9919	27.4294	23.4047	27.2028	29.6238	36.9791	32.8522	26.7726	24.58	23.8189
Bra001500	23.3971	19.3367	19.938	11.4369	20.4958	24.5982	19.0334	23.818	27.096	24.0851	25.0918	27.4562	18.9525	33.3182	28.0398	28.5453	19.0152	19.8209	16.3145	25.2001	31.3697	25.2388	23.2126	17.7786
Bra001501	46.0189	44.2936	49.683	30.644	88.978	66.9714	54.5415	35.9828	29.5761	97.461	71.1268	76.35	51.9391	35.7107	83.3087	82.1215	81.6347	67.0918	54.4181	61.6191	65.2645	71.4301	71.1037	55.3278
Bra001502	13.0041	11.9985	13.3228	14.9888	17.9418	14.2048	17.7421	21.4797	19.6715	17.343	22.4967	24.9461	37.5097	34.8357	21.3345	18.8441	23.7044	45.9398	31.2237	28.1397	23.4508	26.1078	24.9749	25.9529
Bra001505	59.3267	66.7945	71.0806	80.7448	63.516	54.0401	82.4174	136.879	154.204	50.7997	88.118	88.1623	127.85	160.986	51.3139	63.3804	52.5185	75.0197	84.3551	54.7997	47.451	45.0815	69.7702	64.4166
Bra001506	69.358	57.6856	53.1163	51.6049	40.8446	47.7975	45.3475	55.57	63.9602	38.8541	35.7165	31.6225	46.2819	52.2498	44.4356	41.6588	41.3007	43.0676	32.5181	21.6316	20.7039	27.6611	23.9727	25.3618
Bra001507	0.450736	1.21753	1.95405	0.151286	0.660767	1.9118	0.802055	0.151744	0.108369	0	0.0838655	0	0.0264155	0	0	0	0	0	0.0303705	0	0	0.183955	0	0
Bra001510	19.9153	14.1345	11.007	14.0723	10.9738	12.1664	11.8444	18.2741	21.0479	12.4485	13.4307	15.0723	18.5292	23.5787	16.2617	16.194	15.5016	18.9238	17.1925	17.0749	20.0608	18.8558	17.6279	16.0992
Bra001512	1.52099	4.31126	5.17944	9.65343	8.17919	4.13458	9.19207	13.0545	19.1315	1.5295	5.37079	3.03414	8.24308	3.69976	0.664098	0.863475	1.10362	0.926152	1.45287	1.09878	0.427762	0.461217	6.71254	6.26105
Bra001516	69.5986	56.8066	25.0876	78.0356	8.69282	12.0033	18.0973	55.7255	52.1424	10.3702	13.506	22.2265	64.1891	69.5021	8.59843	9.0959	18.5335	61.2914	87.5293	13.175	1.51775	15.3449	73.778	166.266
Bra001518	24.4734	19.6554	18.8375	12.3393	32.3887	23.5165	19.4387	15.9809	12.7039	24.0582	22.2465	28.0575	17.0787	21.0125	37.5772	34.313	34.2744	27.2974	22.0966	37.0721	35.4594	38.9273	38.6918	33.2999
Bra001519	0.326408	3.25087	0	0.0807595	0	0	0	0	0	0	0.067276	0.0615585	0.271096	0.752417	2.06318	0.697956	2.09265	10.3549	8.62214	20.6057	24.9951	30.2066	26.3539	23.2143
Bra001520	6.38982	4.15953	3.04459	0.889593	1.74701	1.91387	2.01965	0.223122	0.198746	3.88011	5.94871	6.24839	1.64166	0.947284	9.7669	9.50919	16.7055	9.29789	5.89727	1.99858	1.72509	2.64504	2.7597	1.4665
Bra001521	18.5244	13.3672	12.0201	11.793	9.60721	9.07069	11.0095	13.8181	13.141	11.4777	12.248	13.9421	16.7755	17.3667	12.7171	13.4295	10.7679	17.0687	15.4716	7.17448	7.8709	8.5989	13.2631	12.5559
Bra001522	5.73538	5.23826	6.19212	6.54315	4.38976	7.15265	5.97973	6.2588	5.50544	8.97092	7.3022	5.79104	7.82868	5.87397	9.26016	7.5506	8.56385	10.6103	6.63495	5.14654	5.80648	7.14139	9.0856	6.73935
Bra001523	8.8563	14.2147	9.86987	4.33613	7.11148	7.27202	12.1858	4.96545	2.81293	7.15766	15.1979	16.8605	13.3738	6.8749	30.6532	31.1601	46.1923	33.3464	11.0941	18.9768	12.9587	23.3591	28.6372	23.0579
Bra001524	39.6186	36.5211	37.166	31.4311	16.329	22.9378	23.7471	26.9274	36.4786	8.16874	13.7791	11.054	7.81806	17.2562	8.81994	9.61804	5.04964	5.15171	3.56746	4.79575	4.94205	8.13173	2.71088	1.70035
Bra001525	63.653	54.3216	45.5889	61.1657	49.8796	44.0399	48.0737	91.2761	105.266	44.8991	52.1544	58.3587	69.4379	91.3952	55.3033	57.3819	46.9857	51.4113	46.509	58.2396	52.6515	55.9261	74.5111	62.9861
Bra001526	27.0518	28.3556	24.8291	35.7136	31.8883	23.5291	24.3319	27.6508	28.3429	28.1629	17.3498	22.303	16.9381	17.562	16.3737	14.5646	14.955	8.15156	8.54851	5.79757	5.85729	9.96297	6.58089	4.85243
Bra001527	10.8042	12.7358	7.73724	15.5263	16.7663	14.1008	14.0857	15.274	22.0673	28.9935	39.3675	44.4332	59.0064	40.8941	35.2961	39.0471	55.4497	95.0584	54.2588	38.1156	36.0159	40.7664	73.0498	94.7896
Bra001528	28.9984	21.5672	19.8997	22.6446	21.085	19.1453	23.0695	20.8342	19.0439	18.1297	16.5737	16.7101	15.1869	12.8474	8.65367	9.99185	7.12534	8.46467	7.8658	2.587	2.85545	6.77074	4.43163	3.53118
Bra001530	38.0921	34.7127	33.4841	41.6166	32.5661	33.2872	35.3959	41.7924	53.8043	37.9986	27.5339	32.1886	33.1988	43.8411	37.5951	36.3277	31.4617	28.0396	31.7008	29.1975	31.0883	31.8029	35.6803	33.5169
Bra001531	15.8433	13.0193	10.473	13.381	6.85161	8.69901	8.55698	16.1291	18.9585	11.015	9.50572	9.28869	12.1706	19.6504	12.2672	10.4569	11.6102	8.31127	10.2431	7.71699	8.2197	9.16242	10.4495	11.6444
Bra001532	13.6334	5.9574	2.44277	3.84138	0	0.674602	0.714083	1.01451	0.469716	0	0.138338	0.107256	0.648498	0.737671	0.0396895	0.147413	0.158912	1.29237	1.58746	0	0	0.865985	0.044189	0
Bra001533	9.33468	10.1106	10.0775	7.77869	11.0846	8.80961	10.0453	7.48916	4.20311	3.70383	6.13047	5.80308	8.02319	3.51492	8.22002	6.89168	10.6729	7.07399	6.04063	10.3628	6.05915	11.3534	3.84539	2.16114
Bra001534	64.5787	79.7369	64.1748	60.0407	84.3311	65.904	68.9303	51.7597	58.8446	70.8994	69.7799	71.0738	73.9808	45.5442	109.793	119.698	138.947	104.521	97.8495	108.142	86.6461	112.897	87.1632	84.772
Bra001535	16.0346	27.3751	42.4003	20.3007	37.7326	41.0781	42.5065	20.222	17.5137	32.0077	36.1398	30.4353	19.8963	21.3692	26.9661	26.4026	22.0552	16.9517	19.5972	34.0175	32.1575	29.5605	21.3752	16.384
Bra001536	32.7957	34.3118	40.8937	29.2861	47.405	40.1742	46.865	33.3364	45.1067	24.1916	44.2751	44.3557	52.2162	46.175	37.1526	42.2558	63.8268	53.4018	48.0336	19.9924	10.7619	21.7343	33.3065	34.8399
Bra001537	16.4509	10.9182	10.9453	6.55612	11.9957	10.6032	11.0704	9.59134	8.33335	7.39937	12.1485	12.8456	8.98957	9.27832	6.15673	6.91717	6.25665	7.71806	4.49041	1.6062	0.921991	3.04119	2.21993	2.187
Bra001538	117.369	103.354	72.4579	64.5872	49.3837	61.2622	52.1909	34.7214	29.0276	37.114	43.0244	38.1695	14.2043	22.027	32.3466	30.6164	24.5349	11.0247	12.3504	26.8384	30.1129	33.6527	19.0998	13.9968
Bra001539	34.5238	47.9478	37.9009	33.828	47.2976	40.5573	42.3324	34.2646	29.7272	80.7414	76.2101	81.0959	65.4238	35.4982	100.317	90.2043	111.112	102.63	92.1848	181.121	162.87	162.66	103.351	85.6955
Bra001541	206.129	104.278	50.7139	176.942	32.759	40.3137	46.7626	67.7517	111.535	18.6272	21.9478	26.3924	60.5925	79.4375	6.35286	7.79703	13.98	35.6955	46.0675	9.25623	4.69673	26.9624	22.6286	26.7378
Bra001542	110.347	40.5272	27.2247	37.7828	18.356	19.7007	20.5658	34.3278	28.2929	15.9289	13.0339	16.1964	30.5079	32.4695	7.11509	7.06589	6.50383	19.1575	14.4382	2.51379	1.63627	9.03009	7.19547	5.89753
Bra001545	4.32294	4.01084	2.24362	4.13614	2.43845	2.40695	3.51019	7.44812	7.70822	4.45373	4.25615	6.37162	13.7667	16.1536	11.6151	10.6667	14.549	20.8842	19.001	10.7682	9.70066	11.3913	13.8292	14.3755
Bra001547	19.6494	38.0446	42.9048	33.5672	14.7694	26.9806	36.4579	41.2166	29.05	11.3777	20.3169	26.9266	28.4571	33.3774	3.8954	6.37371	9.38936	12.7153	13.3725	1.0978	0.103165	6.35084	6.36485	11.4628
Bra001548	16.1445	6.67665	18.8666	8.88662	17.3729	23.9374	17.6729	0	26.1924	4.85646	14.863	6.73957	2.39175	5.99765	0	0	0	0.937955	0	0	0	3.94312	0	2.36193
Bra001550	1.28305	16.3106	22.0331	1.60065	91.5303	59.2721	35.3083	4.0719	0.714063	224.176	203.981	168.06	14.6739	2.07399	122.319	110.053	125.386	51.4838	23.2931	106.221	98.6704	74.1614	60.8685	30.6772
Bra001551	0.30091	6.81086	2.83607	0.590298	13.2502	6.63156	4.24057	1.89014	0.187927	35.6459	24.7497	36.2479	15.7692	4.49531	50.3016	42.9994	56.1639	39.204	20.3093	44.9261	45.624	42.5807	42.2119	22.7946
Bra001552	1.10817	1.54838	0.229148	2.95562	0.394832	0.374738	0.414104	1.52821	2.39069	0.561924	0.314331	0.281402	3.36022	3.7605	1.89409	1.45279	2.442	2.98897	10.5451	3.92707	3.05213	3.01527	5.54392	5.51456
Bra001559	264.372	280.014	308.818	254.738	219.586	269.951	258.611	188.63	189.238	119.814	193.542	165.343	217.319	141.663	55.138	74.0773	77.7942	118.72	90.107	38.5702	29.1928	56.7	49.6484	53.8194
Bra001563	0	0.300997	0	0	0	0	0	0	0	0	0	0	0	0	0.044041	0.0233415	0	0	1.2515	6.90975	3.56416	2.87344	0.105585	0
Bra001564	0	1.15226	0	0	0	0	0	0	0	0	0	0	0	0	0	0.0487345	0	0	1.58733	14.9833	10.3635	10.8386	0.620801	0
Bra001565	12.6151	11.0587	6.32003	12.397	8.10518	7.67193	9.07175	16.4349	24.5764	11.3343	9.38273	17.9449	31.4856	43.0966	21.2911	18.3347	25.1908	45.5893	51.3214	31.5261	44.3961	34.6826	49.7957	39.2279
Bra001566	8.83565	13.7949	20.9258	12.7677	17.7071	20.7353	19.0316	14.4722	11.6378	10.3884	17.58	17.4715	16.7477	14.5595	4.06147	4.40421	8.36286	18.5029	11.5079	1.48577	0.555318	2.3097	1.44133	1.61273
Bra001568	0	0.068176	0	0	0.120059	0.19267	0	0.467918	0.137484	0.384408	0.250199	0.150621	0.645609	2.80846	0.200409	0.079009	0	1.39573	1.14858	0.394556	0.497839	0.058905	0.081236	0
Bra001569	6.00345	5.81822	8.50866	6.47414	8.62285	9.5876	6.93395	6.60224	3.81624	5.49165	8.61631	5.0227	3.99245	1.37234	5.4173	4.35058	4.25235	5.31307	5.95433	14.3189	15.4074	18.3925	5.06727	2.66642
Bra001570	15.0251	19.5742	23.6936	12.7501	19.4251	17.1026	17.9012	14.779	12.1891	13.4891	16.7661	17.7756	12.7859	15.7577	16.7944	16.9414	16.2145	16.8379	13.4065	13.6572	12.3919	13.5574	14.9943	13.5188
Bra001571	1.16846	1.50798	1.51736	1.35446	1.06384	0.995166	1.49564	2.0418	1.16719	0.691751	1.17344	1.19089	1.41169	0.556148	1.0951	1.12606	0.730792	2.87195	2.06939	0.890096	0.366288	0.814706	1.99746	3.06917
Bra001572	17.0665	14.6324	11.0013	11.6937	10.6461	7.92858	10.0946	10.2453	9.92706	7.31081	11.2665	13.035	11.4	10.3012	5.08408	5.69504	8.15012	11.0396	9.64815	2.75447	1.5727	4.0287	5.58621	6.63721
Bra001573	28.8533	18.3969	23.3583	12.7507	20.055	20.5556	21.7962	22.6467	14.9215	16.7311	16.7312	14.8609	13.3441	14.6661	10.7906	8.20725	5.53163	4.45878	4.96472	7.71563	8.66403	10.163	2.69946	3.6737
Bra001575	0.058164	0.126759	0.047109	0.119873	0.1272	0.0804445	0.0661555	0.051013	0.050779	0.853108	0.383267	0.469234	0.139382	0.024187	1.15764	1.22158	0.784601	0.053556	0.102199	0.3895	0.50206	0.677144	0.041541	0.0089855
Bra001576	15.7504	16.3129	16.7633	16.9782	18.9674	15.241	14.8052	17.8189	19.0767	22.147	21.2764	22.4422	18.4356	16.2562	16.3486	15.9306	13.7195	12.5264	11.7857	8.24404	6.4955	7.81578	7.77154	10.0044
Bra001577	22.1261	38.7855	48.5467	25.9031	56.3385	45.1846	40.751	29.5169	26.3916	43.4862	37.0661	39.1109	25.7458	22.4112	33.3394	40.6161	36.2323	20.3973	19.5666	31.6531	36.4638	37.3417	25.4779	35.0601
Bra001578	87.1752	63.6445	61.8353	84.3091	38.0296	50.5416	48.2079	66.2979	64.2922	29.1697	23.3674	20.4774	15.6737	28.0333	20.8985	21.3832	13.092	7.64071	7.19398	11.3759	12.3691	19.6483	10.6799	7.34619
Bra001579	13.3916	31.8655	48.9546	5.58935	43.6613	52.0904	35.4259	5.71037	1.0437	49.3459	30.0488	25.3677	2.22647	0.423521	31.1291	31.8358	19.8589	0.756406	2.27382	21.3857	27.5324	28.177	0.851505	0.203886
Bra001580	6.39279	5.50812	4.43676	7.54851	6.48067	5.21515	7.1168	8.06502	9.13348	8.96407	7.24805	5.74373	9.80221	7.87003	11.8688	8.93906	11.9352	10.9595	8.4334	13.3513	16.2419	11.9407	11.332	10.6195
Bra001581	1.31489	1.79148	2.69248	1.75022	5.31637	3.01131	3.37839	4.55231	3.50565	7.08334	4.21042	4.83256	5.25008	3.04434	4.78395	3.16615	1.9103	3.25386	3.48326	5.89224	5.04013	4.13528	4.1228	2.88361
Bra001582	6.07478	5.7655	5.25143	3.36538	5.57481	4.54202	5.17392	4.52721	4.65023	7.10482	5.52363	6.94807	9.02594	6.97664	7.78871	7.66175	9.78599	12.9035	9.94472	10.0751	10.8275	12.2735	15.1767	12.0144
Bra001583	6.51098	6.04329	4.40411	3.5971	3.42391	3.2667	4.25348	6.83701	5.99711	2.86566	3.95068	3.56232	4.47969	4.69971	4.41533	3.73806	4.07577	3.20098	3.30831	3.5569	3.59775	4.33581	2.76242	2.35137
Bra001584	7.15115	5.34559	3.96929	3.58336	3.96842	4.22434	4.24574	3.78925	3.39647	2.6854	3.38641	3.46375	4.94917	3.59897	5.31718	4.41219	5.0892	5.07253	4.65817	6.46037	5.40874	6.02386	3.91351	3.9574
Bra001585	13.1253	11.2443	10.5596	9.75733	11.0268	10.5113	10.3633	11.7788	9.97155	10.7761	10.1318	10.9949	12.1837	10.3462	10.764	8.2851	9.45416	9.04804	10.2633	8.20418	6.7382	8.87703	7.19705	5.08086
Bra001586	17.7604	1.18208	0.358453	2.46107	0.182164	0.185654	0.296757	0.468309	1.19235	0.0318075	0.132614	0.184986	2.23318	3.97781	0.227918	0.123805	0.172513	4.93853	13.627	2.41098	0.207053	0.459363	5.48193	23.0106
Bra001587	19.4405	52.2066	112.197	33.84	119.036	151.926	102.583	26.4095	18.432	66.87	106.569	77.3415	16.6119	12.8511	22.7202	28.6001	20.436	9.69755	10.1277	14.9545	12.1875	14.9764	13.526	10.5276
Bra001588	271.96	601.152	510.051	758.019	536.741	465.94	539.511	528.94	480.888	652.377	403.783	436.659	562.403	390.293	778.674	683.735	690.789	558.229	872.016	453.776	401.829	408.866	633.025	1036.44
Bra001592	0.200856	0.825293	1.73062	0.183804	1.41319	2.3893	1.97996	0.555608	0.697785	0.136738	0.455062	0.644405	0.240451	0.5144	0	0.263676	0.212971	0	0	1.07287	1.31741	0.719999	0	0
Bra001593	11.7959	0.919446	8.26387	14.2863	13.4378	8.23818	22.0445	101.751	141.856	12.5522	23.6044	18.11	73.1356	61.0146	1.96829	1.53193	2.2452	1.38483	2.24512	0.199737	0.108361	0.462133	12.2387	22.6604
Bra001594	24.04	17.3595	15.7127	17.0763	15.205	14.7343	16.3148	16.331	14.8047	8.33618	11.2931	10.1825	13.1594	10.2444	4.94618	5.90873	5.94821	9.45525	7.70796	2.87299	1.48649	4.14283	4.39038	5.48746
Bra001595	52.7347	45.7048	43.7294	38.2528	38.4693	40.5135	33.4754	24.97	25.641	12.7474	19.2172	13.2798	10.9674	10.4309	10.4415	12.1212	6.58782	4.72978	5.11124	6.9191	5.10054	10.0534	5.47864	3.26887
Bra001596	0.0520085	4.71422	0	0	0.0793305	0	0	0	0	0.225006	0	0	0.0791125	0	2.21009	0.885428	5.90231	3.96861	3.17934	42.7173	40.4831	34.8333	14.6348	10.4107
Bra001598	6.89774	91.022	91.2527	195.886	48.152	55.8833	82.2681	84.7243	155.495	103.289	89.5065	96.1283	80.2678	91.9774	300.546	332.443	248.135	97.6947	179.383	78.246	127.856	56.0735	99.5176	108.914
Bra001599	3.26728	9.73495	23.0938	10.9336	23.4671	23.9339	21.0949	13.5181	10.0701	27.2026	19.6093	22.3489	4.89741	5.79392	16.527	13.4557	8.19352	1.44928	0.851182	0.452336	0.854131	3.62561	0	0
Bra001600	57.8277	80.2485	18.1879	17.3522	39.4904	28.9367	32.7083	42.591	16.9156	95.5919	60.4186	85.0258	87.0975	54.4776	87.6169	89.2918	107.486	64.9668	74.8626	427.804	505.786	348.892	68.3662	36.0546
Bra001602	8.45526	10.7192	4.3408	17.6302	2.71304	3.1704	5.39885	9.43654	9.52296	2.41873	2.62414	4.49759	7.53044	3.64166	2.11447	3.09955	3.09393	3.42986	7.32824	1.56242	0.210735	0.467573	1.16939	2.56175
Bra001603	0.0584575	0.274207	0	0	0	0	0	0	0	0	0	0	0	0	3.02779	2.8552	0.520383	0	0	3.10778	2.6462	2.90651	0	0
Bra001604	63.7976	61.6063	57.9052	68.1315	41.6156	50.8918	50.5549	49.4308	33.8886	22.6801	34.6141	34.4408	21.7739	9.31974	5.96792	13.4877	6.7774	7.85822	4.78386	1.70901	0.359227	8.36749	3.8405	4.28482
Bra001606	26.4679	38.1114	11.5504	70.472	12.5315	8.93094	15.6816	21.3854	87.1943	14.8469	10.8874	21.0677	39.6044	43.6349	65.63	68.599	57.6933	31.4555	99.9319	135.283	189.957	99.0717	115.578	156.613
Bra001607	48.1704	32.5051	17.0288	47.6293	9.38865	12.1399	15.0073	26.9046	40.1349	11.5907	12.8487	16.7062	33.586	30.5225	7.79277	9.84924	12.2393	18.7352	22.9022	6.1762	4.75697	8.34948	12.2435	15.0983
Bra001608	0.37214	8.24405	14.6806	0.448643	50.711	31.2749	19.7328	1.62732	0	58.5504	62.3504	50.0882	1.37325	0.0876505	50.5009	50.5547	34.2069	1.83362	5.58675	53.8725	44.7498	29.2965	2.48878	0.922725
Bra001613	32.5594	21.4225	19.0274	16.4494	15.8112	22.0233	17.1843	17.5518	19.0092	15.7866	13.3423	15.9456	11.8578	13.5248	11.3134	11.2177	8.45041	3.87937	4.38019	7.42107	7.33078	10.0323	2.8694	2.45405
Bra001614	5.75715	8.81033	9.3092	7.05944	8.47011	6.53271	9.04685	8.91057	10.2749	5.39802	9.86086	11.2165	19.0866	22.0252	18.8381	19.6598	25.9428	35.2014	27.3141	25.8937	22.9285	26.5429	23.8778	28.1315
Bra001615	9.55358	6.21273	7.95177	4.39369	20.0502	13.2735	10.3656	6.11594	1.72305	44.5642	33.9873	32.7081	12.0763	3.18321	25.8367	19.6542	28.7125	11.9363	6.31624	19.5554	24.2457	24.7412	11.4895	6.01844
Bra001616	31.6841	27.0296	23.4978	33.6441	18.6739	19.7832	24.1535	41.5852	39.9878	16.0142	20.285	20.8855	34.7257	31.7246	15.6176	17.4815	20.0777	24.1876	21.3062	16.5376	12.3228	16.692	14.3851	13.2476
Bra001617	2.28837	0.399423	0.460476	0.652187	1.67324	1.11927	1.0258	0.655045	0.393332	2.72646	4.04868	1.65526	0.411567	0.306228	1.09767	1.84762	0.555033	0.164683	0.215642	0.022407	0	0.046816	0	0.0961245
Bra001618	8.69152	19.9515	54.5183	6.84232	50.029	64.9019	47.806	12.795	6.01639	16.5673	52.2891	42.4938	5.74584	5.85531	6.30565	10.0448	7.32625	3.50269	2.66721	0.614588	0.487175	3.69915	1.27902	0.48593
Bra001624	7.78753	9.96605	9.9211	14.9344	7.53368	8.0401	9.00133	6.40243	9.87443	3.99651	5.18824	3.62468	3.88402	2.45114	1.42557	2.3686	1.97174	1.85532	1.24857	0.773832	1.06859	1.92429	1.12209	1.92279
Bra001626	36.1401	32.7656	20.0859	407.296	5.59907	12.3555	52.849	360.958	925.662	74.4725	76.6764	166.502	590.351	1529.2	15.087	16.2896	84.118	516.096	713.854	61.9885	0.044116	4.42463	10.8855	29.9943
Bra001627	0.725199	0.921778	0.06662	0.497102	0.085598	0	1.02169	0.125638	0.145221	0.093538	0	0	0	0.059391	0	0	0.155752	0	0	0	0	0	0	0
Bra001628	11.5118	10.5922	5.43861	7.50632	3.51474	4.26865	3.93348	3.66498	3.59851	3.16582	2.85536	2.41939	2.27265	1.22975	1.2703	2.47282	1.1154	0.433126	0.450161	0.367607	0.282083	1.87453	0.525057	1.44051
Bra001629	0.136716	0.605489	0	0.2126	0	0	0	0	0.09434	0	0	0	0	0.034116	5.7411	3.80537	8.36486	0.138244	0.164315	11.3902	8.19548	1.81932	1.09023	0.0964505
Bra001632	0.022899	0	0	0	0	0	0.040132	0	0	0	0	0	0	0	0.0921575	0.0150955	0	0	0.0910135	0	0	0	0.67564	2.62007
Bra001633	3.96514	2.39401	1.53258	1.50107	1.85324	1.15986	1.30811	0.612362	0.685584	0.554569	1.20515	0.564403	0.259619	0.164697	0.487745	0.177212	0.417928	0.160574	0.145275	0.41585	0.332087	0.524007	0	0
Bra001634	11.4397	21.4454	34.6111	9.97936	53.6005	48.7052	33.8445	15.655	12.887	30.1457	78.5583	36.4281	11.3787	5.89476	22.979	17.6586	19.5196	9.79845	6.57747	45.874	30.248	30.7157	23.831	11.7958
Bra001635	24.0813	34.0308	30.81	43.5679	31.5217	30.0382	38.1612	30.7491	22.551	37.6602	25.2465	27.2742	21.1646	22.1641	38.5457	36.5381	30.3274	11.7619	22.2975	8.81057	12.0387	15.7521	10.7946	11.7121
Bra001636	38.3301	43.3775	34.9039	41.8735	41.1269	32.7112	40.3952	38.4775	24.4655	77.4024	64.388	57.3358	72.73	36.7415	120.942	101.214	103.325	51.5497	54.2394	55.5057	84.1244	87.9125	33.6496	35.6585
Bra001637	448.612	442.754	567.487	722.866	705.096	556.466	705.24	964.604	673.688	742.991	653.708	784.013	1456.13	824.897	684.756	639.866	838.573	1232.83	959.857	433.881	360.792	484.316	755.173	900.318
Bra001639	20.1005	29.6458	19.4972	26.6816	25.1568	25.0959	28.4818	17.4865	11.6465	32.982	24.7092	17.7124	13.9668	14.7077	24.9894	23.9676	23.4986	10.3861	15.1317	13.9686	13.0762	18.8457	11.5251	16.5777
Bra001640	26.7306	35.4899	21.4351	21.6799	35.8522	24.7979	33.3432	44.2174	62.2992	68.9258	55.8666	54.4258	128.588	176.696	106.606	80.9945	63.5388	100.695	113.772	133.004	159.807	175.274	342.408	381.249
Bra001641	1.07508	1.1383	0.488982	1.11122	0.842972	1.01211	0.105169	0.933929	0	0.566778	0.583885	1.35461	1.08506	1.37848	0.435011	0.464253	0.172737	0.923544	1.00131	1.85795	2.81224	1.50626	0.543338	1.88805
Bra001642	21.0769	15.0999	9.57063	28.0129	10.0864	9.46765	13.8111	36.4467	42.8124	24.8689	19.8776	27.3437	61.578	73.9728	18.8094	20.7372	24.2914	60.7626	76.5317	19.418	18.936	20.3058	22.6339	42.184
Bra001643	11.1249	9.98846	6.3008	6.64961	6.78976	6.32729	6.81517	7.9595	6.73872	11.0869	8.98564	11.2845	15.7326	14.011	15.6806	14.2998	17.526	19.2412	21.0315	42.2386	48.801	33.5623	25.0337	23.2561
Bra001645	16.4922	14.5868	14.7693	11.1455	7.33111	11.7136	10.2125	11.9628	14.6615	7.58658	7.24245	8.32469	12.2337	22.5843	6.17147	5.8152	5.95059	13.7912	11.1602	2.39369	1.31474	3.63026	7.38748	7.04199
Bra001646	27.0908	25.4706	28.4014	18.9331	43.3552	33.926	31.8382	21.4774	17.587	47.1812	39.5537	32.7626	33.4975	22.1997	55.3105	55.7206	55.9095	41.8259	44.4438	65.5503	64.8651	55.585	47.6376	53.3172
Bra001650	0.217302	0.556778	0.249168	0.436916	0	0.0360455	0.263568	0.904546	0.0517995	0.195493	0.25824	0.572295	2.14712	0.191563	0.42988	0.35841	0.937726	3.99194	3.32969	0.436353	0	0.402045	1.76382	1.66632
Bra001651	1.0797	1.18035	1.08641	1.85595	0.074189	0.594568	0.934064	2.47031	1.3224	0.40718	0.529831	0.563123	1.38095	1.523	0.132679	0.241703	0.169685	0.402091	0.653791	0.128499	0.079074	0.245921	0.805171	1.7834
Bra001653	0.200387	9.86946	125.222	0	1100.69	328.918	3.81547	0.332911	1.08689	4550.69	2168.03	17.8228	4.70434	1.23465	2908.42	3311.55	5.22113	0.720453	19.1093	319.407	1439.25	3.27452	0.275786	0.793988
Bra001654	38.9218	32.4592	19.0607	52.4975	10.0397	9.55809	21.9732	63.4135	65.7511	17.1872	16.4413	33.5116	96.3271	75.9549	9.28291	8.82974	17.7164	29.2167	15.8854	2.32031	0.520877	4.46938	3.75944	3.93024
Bra001655	1.62723	0.863451	0.434777	1.91325	0	0.215314	0.138704	0.545247	1.0295	0.044269	0.052523	0.211086	1.20931	0.594102	0	0.161167	0.225476	0.628453	0.479584	0	0	0.169787	0.086543	0
Bra001658	35.651	40.1399	32.7654	46.1019	31.9269	29.8055	34.4265	32.9918	39.2241	17.8601	25.6426	21.4285	20.991	18.5783	13.8403	14.9319	16.7556	9.46228	10.6976	21.5258	15.5678	17.4256	9.50139	12.1451
Bra001659	12.4856	13.0649	8.99963	9.92121	6.36955	6.57913	8.51149	10.3189	7.18034	8.19476	7.00369	8.51729	9.06492	9.1572	5.30858	6.73221	9.02182	16.1689	6.83952	3.23361	1.56693	3.69013	7.21871	4.6733
Bra001660	0.491882	0.67196	1.16037	0.843667	2.0555	1.56583	1.76272	2.00572	0.729818	2.42509	3.75492	4.91709	2.66195	3.35477	1.5008	1.31696	1.96287	0.508004	0.472245	0.240626	0.316085	0.527996	0.475821	0.272903
Bra001661	292.921	224.413	229.82	747.132	194.596	187.351	265.291	799.853	942.491	253.053	245.827	219.001	422.515	584.771	160.541	207.525	145.884	185.449	343.588	285.863	401.648	271.306	420.549	405.502
Bra001662	1.64081	17.7963	15.1173	4.48111	18.2203	13.9211	11.4854	1.90137	0.829242	32.4855	24.3526	22.1384	2.1942	1.44631	64.0083	67.2041	45.1215	8.49922	18.8091	67.7455	91.9126	70.9112	53.6582	46.2864
Bra001663	11.1893	11.0096	9.4341	22.3665	5.38715	5.10154	9.98754	16.7961	31.6646	6.24791	10.2046	13.0546	35.4513	43.5275	5.82762	7.69649	10.0417	38.7613	27.9088	14.0093	12.7409	16.1835	11.2262	12.6561
Bra001664	3.82885	3.13706	4.56906	1.59017	6.12088	5.79671	4.69908	1.58748	0.965613	6.21211	6.05957	4.59973	1.0582	0.765186	2.34281	2.89414	2.95886	0.992785	0.807509	2.25806	1.60753	1.91647	0.187089	0.317265
Bra001665	11.1523	25.8388	36.9271	16.1583	29.5016	38.8854	43.9392	28.3953	13.5982	47.9016	86.7729	114.789	94.7578	56.1185	266.047	250.398	498.448	391.847	262.261	118.525	93.8763	118.354	239.187	260.268
Bra001668	0.603519	1.1281	1.52286	1.56648	1.98589	3.61818	2.74786	2.95922	1.32617	0.305382	1.15613	0.797181	2.08265	0.360706	0.142092	0.33734	0	0	0	0	0	0.178059	0	0
Bra001673	2.07107	0.924544	1.39294	0.714753	0.266852	0.51015	0.679914	0.266085	0.065003	0.098013	0.107294	0.196939	0.0786475	0	0.186296	0.115467	0	0	0	0.024572	0	0.132333	0	0
Bra001674	13.5802	9.08497	8.97111	8.75387	10.5206	9.77155	10.157	12.8283	11.0788	15.7387	12.5363	15.1687	14.4047	15.5844	11.6886	11.4307	10.2456	12.6952	9.86736	9.68841	8.15111	9.32098	9.45177	8.22173
Bra001676	6.97438	26.7679	33.994	5.80461	45.7902	56.121	32.2736	10.3036	4.97734	30.7215	42.6078	28.909	8.31761	3.95492	35.526	41.5104	42.9826	12.9785	9.7568	25.1445	42.0471	34.3435	9.63624	9.75416
Bra001677	1.55899	1.3548	1.24734	1.25481	1.23151	1.52218	1.19183	1.91899	1.56396	1.84152	1.24004	1.92619	2.14737	2.3327	1.96454	1.73882	1.39378	1.92862	1.84279	1.83244	0.866935	1.28586	1.60418	1.05304
Bra001679	0	0.315914	0.082622	0	0.022162	0.043171	0	0	0	0.0482375	0.0325715	0.051925	0	0	0.0899985	0.0756	0.220674	0	0.048152	0.93475	1.39069	0.6498	0.166438	0
Bra001680	0.0935805	0.747919	1.50049	0	1.43676	1.62061	1.2152	0.464636	0	0.535165	0.399317	0.160424	0.321528	0	0.227259	0.328689	0.788798	0.329126	0.190321	0.279226	1.24312	1.34935	0.272991	0.73792
Bra001681	0.0843995	2.03145	0.748378	3.95764	0.515395	0.781981	0.658207	0.347091	2.86533	1.91802	0.999693	1.15924	0.771168	0.759194	3.79376	4.8037	3.7709	1.34887	3.60931	12.8894	17.2564	6.72279	9.93017	3.36869
Bra001683	2.91852	5.0748	9.28318	4.98984	11.8978	11.5721	7.32506	5.12653	2.68177	8.4292	6.4428	6.35582	2.9533	1.99609	7.99794	7.09353	5.44193	2.67415	5.0554	20.618	20.3386	14.7112	7.8576	5.65746
Bra001684	0	1.48359	0.746733	0.245979	1.60217	0.956364	0.42444	0.133116	0.127708	0.528431	0.578343	0.875406	0	0	1.78531	1.83203	3.20915	1.09286	3.42955	20.7071	11.9627	10.102	1.09161	0.493193
Bra001685	153.384	82.4831	40.8968	172.081	16.9523	23.6007	45.4182	130.85	165.686	3.89422	6.3488	12.9943	36.5502	44.4879	0.998212	1.57206	1.49089	6.44814	9.43705	1.96665	0.392935	11.7762	9.2926	10.8435
Bra001686	83.5035	43.2803	20.7018	89.9201	16.0093	12.1305	37.9078	97.5638	96.685	15.5047	15.8073	36.7968	80.4875	77.3226	4.69911	5.30103	9.24807	21.2604	19.0375	6.29344	4.02471	8.94853	9.72153	8.40857
Bra001688	26.4584	19.2368	16.7499	24.3951	18.0008	16.5687	19.8703	32.1747	31.5042	17.9747	17.0804	20.4407	29.9287	30.5604	18.9273	17.431	18.7506	23.4686	22.1213	17.8553	16.6994	18.6306	18.2071	15.9351
Bra001691	33.223	22.6007	15.5173	22.4107	10.8094	10.4599	14.749	16.9592	9.41644	19.4692	14.4646	19.738	36.7596	18.07	28.5397	35.1322	43.7996	64.5862	52.9	22.9927	22.7295	32.4368	53.8347	67.8988
Bra001692	13.2691	17.3975	25.7016	12.3192	30.5018	26.8688	24.4462	16.2483	14.3199	25.1846	25.6397	27.6122	19.5116	21.715	31.2898	30.0205	29.3718	29.5166	20.6916	34.5895	27.7771	29.8924	37.6441	29.163
Bra001694	3.92827	3.19245	1.51336	0.221035	0.341616	1.14231	0.282095	0.063174	0	0.021623	0.034297	0	0	0	0.196372	0.120707	0.0518095	0	0	0	0	0.468463	0	0
Bra001695	31.076	23.7064	26.1218	22.9668	37.5628	27.8981	28.0651	21.5951	19.7017	48.6345	37.1132	40.8872	42.3134	28.8085	35.2706	30.3801	31.5771	27.9901	25.4649	32.2721	38.5865	37.9334	34.8752	26.6371
Bra001696	0.0532155	0.122002	0.089011	0.0224275	0.0980535	0.200251	0.081142	0	0	0.185792	0.0223515	0.0209155	0	0.0214915	0.232134	0	0.15157	0	0.282156	1.69503	0.746202	1.01299	0.182785	0.189871
Bra001697	56.4597	37.4103	35.6513	67.6433	25.0284	29.1913	32.0753	49.5648	51.2045	26.5037	21.3803	26.7506	40.8791	58.2516	20.1569	17.3758	21.2596	46.0216	48.4735	10.9503	8.34994	16.9473	9.78345	19.4055
Bra001698	6.81893	7.20274	8.53006	4.00481	8.68022	7.34487	7.92035	6.57208	4.3425	3.69001	7.61756	6.18256	6.85849	4.90622	7.0015	6.96279	7.60543	10.292	7.10985	7.50239	5.92192	6.25375	6.61816	4.97419
Bra001700	22.2329	16.1845	12.0911	15.2608	5.76174	9.51771	10.399	13.3557	12.8651	4.76459	5.90054	6.58331	7.63011	7.21296	4.84561	3.83947	5.8574	5.90054	5.04798	7.45575	6.02645	7.12237	5.19611	5.30654
Bra001701	63.1461	31.6454	15.544	16.7562	37.5999	20.8776	21.0676	14.8728	7.98133	26.336	26.3463	32.0083	40.8083	14.1176	17.6317	23.2924	12.9412	23.2008	13.152	35.2612	20.5947	69.4364	62.978	30.6903
Bra001702	2.63165	6.74115	1.701	2.51802	3.113	3.76763	3.13941	3.4685	3.80528	13.1716	8.35183	8.35501	10.4045	6.81465	29.806	21.0514	28.1899	21.1933	17.0506	45.0143	50.363	42.2465	29.0373	30.4832
Bra001703	1.62415	0.926017	0.800806	0.37103	0.965533	0.770029	0.344152	0.540288	0.04257	1.05116	0.872138	1.15307	2.07768	0.630456	6.27233	5.70963	9.54166	4.05921	4.85895	8.77319	4.68497	10.1156	5.87641	6.816
Bra001704	21.3585	30.9725	60.5503	10.8339	58.383	68.4128	48.4629	18.5219	12.3841	37.8284	49.4939	45.3442	13.4914	17.329	32.9762	32.3545	23.07	18.3201	12.4563	24.5306	25.2972	29.0338	19.9378	13.5459
Bra001706	64.6872	60.4242	59.6675	88.32	74.3802	63.1903	69.1124	100.107	80.7082	56.7108	57.8356	59.4093	81.8085	73.9695	44.4552	43.3625	46.8958	42.4019	55.0318	43.7383	45.3656	49.4912	48.7808	46.2998
Bra001707	39.8105	31.7289	40.6142	41.3826	33.4338	34.2939	41.5955	51.9783	55.2426	67.7052	52.5267	53.1843	45.6877	62.2945	30.9335	30.7612	20.4774	12.2646	18.8384	2.91303	4.76206	10.0119	1.22826	2.33515
Bra001709	7.12364	5.83954	3.89054	3.43729	1.42608	2.48487	2.55619	2.5126	2.78083	0.678682	1.02056	0.934791	1.4333	2.28915	1.99934	1.70054	1.85631	1.80097	1.43758	1.71277	1.71641	2.41414	1.74592	1.00015
Bra001710	2.45089	0.463525	0.490017	0.113477	0.917014	0.380224	0.347469	0.104643	0.0910185	0.776147	0.779002	0.398234	0	0	1.22398	0.643591	1.43302	0.746324	0.0422745	0.216523	0.0716765	0.089835	0.946718	1.39786
Bra001713	34.1926	27.7023	28.114	34.7544	22.0729	26.1242	22.6066	29.1043	31.7038	14.0847	15.2977	11.5353	12.0052	18.1954	12.7464	12.7508	8.98858	6.97129	6.66399	9.88703	10.9774	11.9211	8.56185	4.44756
Bra001714	6.35932	6.21056	6.67341	7.22303	6.93246	5.82309	6.62798	10.342	5.85918	9.14501	9.10444	9.56565	12.7376	7.57614	11.9017	11.8622	12.8761	15.3397	12.7159	12.5389	9.89349	12.2814	15.0677	15.5023
Bra001715	8.82715	27.3787	64.3268	8.59184	67.0058	77.3327	57.523	11.2846	5.95017	23.5353	39.1458	30.9481	4.26012	3.89338	18.8918	16.4166	10.2925	5.27413	2.90629	11.6642	12.8002	14.5947	4.10708	2.31215
Bra001716	15.4182	31.4065	22.5051	31.7997	20.2386	18.6839	19.0746	14.3598	13.6508	15.5771	16.7572	12.3617	14.4058	12.1446	17.6154	16.4984	18.6972	10.6603	23.9955	16.0155	11.2714	16.2618	25.3697	40.0642
Bra001717	3.32216	7.29455	4.77851	14.4497	2.5509	2.48986	3.32834	6.73733	15.4164	2.75371	2.32436	3.02683	9.14001	9.816	2.06304	2.31784	2.32166	6.31794	15.677	1.1939	1.01523	1.90842	5.98645	14.2425
Bra001718	2.59109	3.24804	2.57761	2.43236	4.92282	3.51805	2.9171	4.26148	3.19348	5.19324	5.69749	4.59537	8.88344	3.98218	8.53571	11.2129	12.5652	12.3997	6.53003	12.3459	10.084	8.05234	6.00485	3.9254
Bra001719	444.504	474.185	442.824	564.439	345.261	379.073	406.486	429.123	407.882	198.804	208.01	162.135	203.242	214.639	80.5617	76.6952	72.152	70.4332	60.3594	78.5752	91.2067	130.989	70.7067	56.3834
Bra001720	16.7214	16.6707	16.3518	24.4641	11.1597	13.7947	16.0885	17.1052	23.4103	8.95826	13.6692	13.4154	16.047	16.2151	10.6759	11.592	12.0179	16.7867	10.1262	10.2754	8.68208	12.6203	11.919	10.8556
Bra001721	0.951654	4.25769	1.06086	0.922992	3.07763	1.25458	3.06227	6.9645	5.42888	7.29658	11.7267	25.0603	45.0184	35.7676	10.2472	8.98657	26.34	76.9283	21.0528	33.9741	27.5179	27.2815	34.2785	20.5298
Bra001722	297.263	471.252	331.145	823.08	557.255	357.528	534.925	989.941	983.804	1177.05	821.936	956.342	1844.6	1504.05	1189.38	1102.25	1498.62	2713.58	2547.36	1683.45	1411.41	1780.88	2876.38	4008.09
Bra001724	54.0658	69.9487	57.8456	52.6273	104.09	77.2751	74.6234	69.0526	69.6001	143.606	132.105	154.775	127.575	97.6526	202.215	212.836	215.084	223.456	151.131	175.747	200.648	180.847	256.843	239.768
Bra001725	2.27901	1.91096	0.344143	0.068836	0.316549	0.374115	0.048123	0.0419575	0	0.850284	0.302997	0.319174	0.0369925	0	1.67458	0.858509	0.747327	0.445441	0.624013	6.24932	8.18087	6.65907	3.48492	2.80396
Bra001726	22.8606	17.3032	16.1656	14.8449	14.6314	16.3944	16.5492	18.7476	23.6176	14.7776	13.7604	15.1446	14.7802	21.0073	11.5203	12.6539	10.4194	14.2054	10.6786	9.76246	11.3112	12.0788	11.5541	10.574
Bra001727	21.1687	15.1016	14.6504	15.3717	7.76891	8.89724	8.93165	9.8819	10.2968	4.08532	5.32622	5.9854	6.20047	6.54615	3.15689	3.1329	1.89902	4.57427	3.36845	1.36434	0.89754	2.25611	1.99882	3.99401
Bra001728	0.163473	1.02488	0.604741	0.12004	0.877581	1.25662	0.791274	0.43817	0.100597	0.695908	0.643437	0.968638	0.74874	0.407349	0.433374	0.899794	0.641042	0.712132	0.376398	1.60897	1.40574	2.16338	3.02588	6.29042
Bra001729	18.3837	16.0652	17.8659	7.4844	9.23322	13.2674	8.5954	3.65185	4.51993	3.2122	4.1745	4.15123	4.67443	2.7517	4.99594	5.8986	7.41878	5.07717	6.9022	2.64501	2.21163	5.20553	4.00264	4.43304
Bra001732	0	2.28158	0	0	0	0	0	0	0	0	0	0	0	0	0	0	0.0581285	0.129728	0.276529	6.2134	5.4618	5.87613	2.67125	2.11111
Bra001734	0.866559	1.09884	1.46028	1.46581	1.79404	1.45519	1.85373	2.90836	1.24578	0.75558	1.03906	1.14122	3.40931	2.05313	0.218221	0.303791	0.33089	1.32692	1.03749	0.254128	0.157223	0.514911	0.34994	0.472141
Bra001735	47.2299	47.6553	37.9108	48.3392	36.337	37.0392	31.8696	39.692	47.7346	32.7758	33.91	30.9262	27.7338	30.6712	37.1819	35.3678	31.485	25.5529	25.4368	38.2805	39.7997	41.8835	47.4344	45.7884
Bra001736	4.05734	2.46291	1.178	1.68647	1.74239	1.33664	1.57539	2.70261	0.268386	5.92874	4.44777	4.06055	2.95062	0.915152	8.79399	8.20705	10.8033	5.29865	5.03549	15.4447	17.0203	12.6751	8.42917	3.17559
Bra001738	15.9226	25.11	42.2927	8.64909	27.1098	41.1431	25.7216	8.92066	7.54553	18.3248	21.401	18.3495	4.1215	5.53002	18.5884	16.2447	9.76639	5.59282	5.45348	20.1933	26.768	22.4983	11.1977	6.83164
Bra001739	12.1336	10.0163	8.87679	9.31656	10.6616	9.69131	9.80301	8.23768	4.72942	13.0512	9.00385	11.8511	12.7375	5.37101	17.7282	14.5592	26.3506	19.4293	15.3806	19.0282	15.6913	21.6138	15.5628	15.1951
Bra001740	5.42656	4.61594	5.10897	5.55317	5.66056	4.40652	5.06142	7.0722	6.44604	5.27902	5.98871	5.87467	7.71634	6.43551	5.50907	5.36377	6.38018	6.42698	6.0385	7.22302	6.14379	7.57874	7.33306	8.27858
Bra001742	1.59428	4.09618	4.36079	3.19101	5.49079	3.49382	4.54482	4.69907	2.39067	3.34647	3.77563	3.22637	4.8718	3.24389	5.32891	5.02459	8.48048	7.4017	4.7992	5.32021	4.35659	5.75779	4.40885	3.84937
Bra001743	0	0.087343	1.15355	0.15722	2.72512	1.69652	1.1389	0.289907	0	3.75354	5.2828	5.66058	1.71408	0	10.0988	16.6724	11.5815	0.290883	0.40056	0.171821	0.272886	0.249683	0	0
Bra001745	9.23421	8.70849	9.95685	15.8186	7.94897	8.18491	12.0967	10.7592	12.5116	4.8458	5.4955	4.78455	5.44699	5.20878	3.14691	4.11234	2.55925	3.37976	2.94045	4.24215	3.72235	4.42086	3.51247	1.80429
Bra001746	4.3576	3.99689	2.89224	3.0719	4.28476	3.0339	3.52391	3.31928	3.26113	4.9034	3.74095	4.67669	7.00058	6.75263	5.57985	4.6952	5.18314	7.76481	6.25785	7.37597	8.15057	6.80066	8.72732	8.8464
Bra001747	2.53675	2.80013	3.27086	0.921693	4.2845	4.61213	2.76676	1.5514	0.834588	4.94108	4.66091	4.53498	1.33702	0.994379	2.60391	2.68504	1.87243	0.717304	0.533689	1.3459	1.34314	1.90233	0.71005	0.395757
Bra001748	5.08578	6.89098	5.31038	5.21037	4.32221	3.30363	4.82455	3.55862	5.88453	4.6004	4.28217	5.42632	5.54141	5.50504	5.66479	6.82126	8.18023	10.1986	7.98657	7.52002	7.39376	9.45566	7.94468	6.30756
Bra001752	42.3142	74.4287	39.6012	90.788	48.3274	42.8656	55.3486	30.5881	63.9052	48.1825	37.0534	34.8548	49.254	66.0938	109.84	99.7616	114.992	76.6537	252.782	118.839	89.3654	100.549	128.06	216.557
Bra001756	0	0.280359	0	0	0	0	0	0	0	0.101994	0.334058	0	0	0.0815065	0.087409	0.0531875	0	0	0	1.58492	2.3945	0.230279	0.375311	0.262255
Bra001757	26.5295	24.6361	23.6072	23.3904	20.6406	18.5869	20.499	23.6462	24.2906	17.6343	20.9236	17.5612	15.6353	20.7108	16.4995	15.6153	14.4362	14.2168	12.8493	18.0688	19.3695	20.1985	17.4158	16.0425
Bra001761	14.7489	65.9264	69.8678	32.8495	58.0676	76.4485	91.0757	14.8961	2.58221	15.391	12.9227	66.0657	18.4313	4.51503	4.01253	12.7455	4.12584	3.68318	0.603684	3.41625	1.10518	16.9896	22.1779	35.84
Bra001762	5.82283	2.84455	1.99732	1.60228	0.255628	1.24953	0.918103	0.692063	0.748944	0.0905225	0.0390415	0.393842	0.350241	0.094893	0.06307	0.221691	0.321074	0.268726	0	0.035798	0	0.382817	0	0
Bra001767	9.18097	6.83378	5.87903	7.26767	10.0184	5.35487	6.4653	7.48614	8.53959	12.0874	9.99316	10.3816	9.03483	10.4155	12.9078	10.5952	9.41211	11.2534	10.3443	15.6317	16.279	13.3296	15.5613	12.8569
Bra001768	1.99225	1.80968	1.83985	1.3523	1.29065	1.67592	1.77802	1.43516	1.06983	0.572358	1.08209	1.17808	1.07131	0.811863	0.443981	0.687084	0.919672	0.854317	0.613495	0.297582	0.202041	0.537852	0.110291	0.118983
Bra001769	4.55984	27.752	29.3068	30.8095	14.4607	17.1525	22.992	20.2995	13.8675	6.55993	7.08748	7.43016	13.3212	8.22567	7.99283	11.4569	13.9522	16.2263	30.102	11.6689	6.00752	7.28068	9.92837	12.5766
Bra001770	12.2674	9.5457	8.62822	8.40732	7.9269	6.98766	8.2941	8.85743	13.6598	8.79698	11.4474	10.9247	10.7751	13.9827	13.9146	12.3969	13.2883	13.6888	11.0958	18.724	18.8987	14.0577	13.7608	15.6816
Bra001771	14.8439	11.0615	11.7769	6.9075	8.36839	8.1618	9.13883	8.55955	6.10498	3.72026	5.6855	5.527	8.84137	5.61969	4.03677	5.03573	5.27853	8.51314	6.99295	2.22518	1.41936	3.55989	2.16267	2.6845
Bra001772	16.5948	12.7339	8.97414	7.47537	7.96204	9.24081	8.29926	5.80624	6.75368	6.25446	7.59474	7.50592	5.60827	4.29644	6.70362	6.04363	5.2724	5.53705	4.5478	4.59014	3.5975	5.50114	2.55084	2.9409
Bra001773	44.9961	43.799	38.0769	51.0208	23.7285	29.2745	29.3725	46.5798	61.1362	22.4898	21.7467	21.0091	26.9843	33.8591	19.2845	19.4554	27.8715	29.2125	21.7843	26.8391	16.3892	48.5092	65.979	29.9632
Bra001774	1.65442	1.42017	0.870049	3.81875	0.544958	0.325557	2.0247	18.582	12.0897	1.51396	1.47245	6.76539	53.7227	30.1413	1.03611	1.50088	4.5824	39.6742	29.9199	5.17743	1.59889	5.25665	44.8557	42.2314
Bra001776	14.4448	12.0781	6.42418	6.75235	1.18751	3.12667	2.86292	3.3949	5.3423	0.291098	0.964024	0.740545	1.07286	2.71333	0.14976	0.230465	0.273771	0.800325	0.483374	0.12168	0.0148725	1.93238	0.188915	0.016966
Bra001778	6.69574	3.42084	3.95363	3.124	3.82676	3.87696	3.99188	4.25862	3.34458	4.42626	2.82778	4.30098	4.00174	3.61686	4.94766	4.26709	3.66036	3.55583	2.95381	4.70829	4.82044	5.11093	3.67159	2.74389
Bra001779	1.59682	1.43178	1.14024	1.31947	0.74163	0.934478	1.36082	1.41418	0.926512	0.913258	0.779917	0.569844	2.02075	1.13444	2.08856	2.15775	2.89027	2.39646	4.54339	1.95942	1.03537	1.98129	1.80841	2.63394
Bra001780	5.24575	4.43362	3.6773	3.11666	1.74197	3.22248	2.185	1.18017	1.16422	1.34294	0.798468	0.739851	0.789774	0.229163	0.802422	1.1482	1.27475	0.67677	0.682728	0.760556	0.410129	1.43389	1.70018	1.54578
Bra001781	16.0586	8.31002	4.93253	4.35433	3.41045	3.50716	3.05011	3.31357	3.75652	1.28255	1.77454	2.36447	3.00918	4.1617	2.67287	2.71158	2.20995	4.75618	4.08067	5.05353	5.32498	6.24449	3.73985	5.64811
Bra001782	75.2482	52.1173	32.4901	41.9353	13.3301	20.6636	17.2007	17.0529	20.0598	0.876413	2.88989	3.05443	4.32176	2.62845	0.0868695	0.247812	0.12565	0.308405	0.436353	0.069799	0	6.23767	0	0
Bra001783	0.648519	1.97537	0.173939	1.12207	1.19563	0.345699	0.431856	2.09525	1.04119	4.2707	2.39751	4.89046	3.20851	2.84329	16.5862	15.1927	14.5624	9.68079	8.0807	13.3066	18.037	10.728	14.0286	8.05766
Bra001784	23.705	16.2666	10.4395	15.2658	14.5207	12.8459	13.024	14.445	12.0861	26.0432	18.1855	20.234	24.8708	15.4541	19.1461	18.4659	19.8424	22.2851	18.1444	21.8127	22.0969	22.1095	16.3094	20.1043
Bra001788	105.8	191.509	148.244	62.7033	55.2266	117.104	115.143	22.2693	11.7949	12.0825	18.6129	31.1698	15.3685	5.28887	5.56328	7.33192	4.97645	2.99346	1.68337	4.19527	1.75914	26.9693	13.4274	25.3124
Bra001789	47.5401	123.567	120.058	77.8976	114.189	105.153	137.74	95.0128	86.3396	93.3624	104.016	108.957	100.778	105.142	165.867	196.456	182.061	124.675	151.863	98.5505	108.05	118.443	154.824	184.851
Bra001790	5.55273	7.97912	6.90663	6.85375	7.46162	5.27804	5.5418	5.68362	5.42621	6.18547	6.0078	4.9144	5.42486	4.41084	18.4737	22.0926	20.4639	8.11126	13.4503	19.8312	14.61	16.6342	12.45	12.814
Bra001792	28.5791	29.2387	26.3266	25.4815	32.9814	24.1961	28.0421	21.8346	21.0437	23.0905	27.7905	25.7781	22.2057	17.3902	24.7296	29.254	31.0202	25.7298	21.6518	28.9608	25.4387	29.1952	37.4904	30.8848
Bra001794	6.16271	9.32631	9.22983	6.95893	10.0893	9.61037	12.4426	13.214	11.2645	28.4427	22.6354	31.0284	30.83	14.702	18.021	20.2148	20.3883	6.5951	8.09548	3.67185	2.88685	4.91205	5.34598	5.7635
Bra001796	30.2591	27.0979	20.6973	27.221	17.4318	19.9895	20.3445	14.3019	13.5253	19.6967	22.5362	15.9062	7.13715	6.62617	14.7652	16.8249	10.339	2.53359	4.03659	11.8891	13.2996	11.4786	3.1578	3.50503
Bra001797	14.5001	14.8908	16.0157	9.35039	14.1614	16.4809	12.6361	12.2697	12.4177	10.7072	12.6568	11.9777	9.19835	11.0143	12.4439	11.794	11.2721	11.5255	7.99967	13.1554	12.3813	12.6374	13.2827	10.0383
Bra001798	0.246196	0.296171	0.376345	0.20797	0.795635	0.459677	0.803925	0.819708	0.298287	0.701209	0.437597	1.77422	0.84902	0	0.381572	0.812527	1.93257	2.44484	0.778228	0.58824	0.701627	0.901381	0.832539	0.037348
Bra001802	28.391	25.9368	20.6021	15.3018	23.5265	23.161	21.8158	20.9395	18.0601	38.8576	32.618	33.9902	29.4459	22.978	44.7633	41.1493	32.9756	27.1599	20.9894	44.1661	76.1627	56.6534	32.3821	25.5856
Bra001804	8.50642	7.29845	6.69883	6.42943	7.44287	6.7223	6.13854	4.7125	6.31812	7.80818	5.86004	6.52761	5.04962	4.59954	7.23298	6.70613	6.31231	7.41322	6.21017	8.24054	9.48773	8.30031	7.78241	9.20889
Bra001805	53.3625	62.3883	39.5894	81.416	17.4219	27.1446	38.2815	47.062	34.5092	7.39557	11.2947	19.0513	33.693	20.7093	7.19106	8.53052	12.9909	17.692	11.5489	2.77573	3.04495	9.6488	8.13582	10.4409
Bra001806	4.96194	13.2509	7.62759	7.84186	8.34358	7.11081	9.37666	4.97134	5.69034	9.45628	7.79463	11.3987	8.92354	6.14668	33.911	36.0593	40.1249	24.3098	28.465	34.2447	37.2078	32.5946	29.9426	33.1894
Bra001807	10.2959	8.05183	6.74714	8.64356	3.95198	4.33675	6.19948	9.42353	12.7558	2.93133	4.19029	5.30748	8.2762	10.0084	2.98514	2.81687	2.63989	5.12827	4.54211	2.11945	2.5665	2.55319	3.46468	3.14788
Bra001809	22.5563	33.2325	55.815	24.7709	72.2921	78.0624	61.8555	15.1816	5.56773	100.433	119.82	105.05	11.1243	2.84526	23.8469	36.6924	27.0752	3.44907	1.5363	4.91672	5.54091	9.6736	2.49889	0.573864
Bra001810	4.39203	4.39449	5.47552	3.17971	5.97554	5.92757	4.86538	3.00391	2.34962	3.65626	3.12482	2.65412	2.88713	1.97533	3.66009	2.24307	2.85276	2.37649	1.78895	3.37528	3.07352	3.45996	2.19512	1.49348
Bra001811	1.61611	0.988656	0.967736	0.632053	0.652105	0.503684	0.534435	0.150852	0.331226	0.0332905	0.0993005	0	0.355403	0.183792	0.06227	0	0.166091	0.301954	0.333406	0	0	0.113191	0.286384	0.132482
Bra001812	17.6963	13.9878	13.4195	18.5933	11.7171	10.1349	13.7506	21.4948	20.8229	11.3055	12.1952	13.839	28.4015	20.4619	9.77805	10.5165	12.5402	18.7586	17.6965	8.06006	6.39151	9.49608	10.483	9.29264
Bra001813	21.4781	9.72237	9.27329	9.19249	10.2865	9.68147	10.4675	11.4128	6.64547	14.053	10.9082	11.3533	20.4175	9.36657	14.9615	13.3482	19.1789	22.5333	14.1388	15.8616	16.9869	17.2083	18.6326	14.6888
Bra001814	33.8025	59.017	54.9507	51.6048	35.8867	41.6205	44.891	31.3428	32.6583	14.7157	18.5344	17.9663	18.4441	20.2596	21.9749	21.8982	17.572	16.7351	27.748	25.2462	20.2387	26.0656	28.1917	29.5618
Bra001815	17.3128	39.8415	60.5491	32.8473	82.9083	74.9568	73.495	26.1218	17.733	48.8663	49.4608	33.3759	16.2355	13.1933	80.8634	59.9911	63.5398	21.7607	31.6762	31.7855	30.0167	41.0416	45.7592	53.1702
Bra001816	12.4953	15.8241	17.3124	7.95246	17.4824	13.2534	15.3465	11.0775	7.24068	14.5426	15.7673	13.777	7.09776	6.34047	28.2042	45.5085	30.8189	6.01483	9.4159	32.7688	43.5781	34.3415	12.7235	10.2939
Bra001817	4.79737	4.35471	4.91718	7.57932	6.20432	5.20957	6.03974	9.11522	12.2279	5.94346	7.18581	6.32745	6.94003	9.08467	3.49416	4.30043	3.0507	3.34765	4.44153	4.94648	4.99732	4.68091	5.46607	5.80709
Bra001818	1.0269	0.514539	0.448126	0.757759	0.638405	0.511364	0.716078	1.33136	1.48864	0.624516	0.811701	0.861761	1.93032	1.65509	0.883715	1.11983	0.872555	1.479	2.35712	0.948701	1.57518	1.24634	2.14128	3.14216
Bra001819	3.2232	4.0343	1.91175	3.1653	2.55239	2.57998	3.32712	5.94643	4.23634	4.44671	3.57097	6.68597	9.81666	8.74954	5.46628	7.23062	6.14637	14.7246	12.2867	7.18053	5.88647	7.95731	16.5414	22.4157
Bra001820	5.49182	6.98361	6.29117	3.06614	2.86788	4.89246	4.7442	4.57282	3.05417	1.40053	3.89806	3.8965	2.71243	1.97431	1.38633	2.29995	2.31213	0.885991	1.18223	0.993424	1.38565	1.3	0.251926	0.275943
Bra001822	19.3699	4.64336	3.96489	9.91231	7.18663	5.44462	7.49152	14.7835	10.3041	14.6456	16.9773	16.451	25.7588	20.2505	16.1207	19.1176	26.0937	30.8662	28.8053	19.7302	19.2365	22.8055	24.2098	24.9295
Bra001824	0.532461	2.11002	0.601642	0.244155	2.92404	0.892845	1.1776	0.765142	0.822653	9.3852	12.5194	6.14462	1.22952	0.106137	17.7613	15.2822	18.8009	11.7982	8.35668	14.5793	21.6545	18.9531	34.5352	41.4133
Bra001825	0.0731105	0.535438	1.05927	0.160876	3.05835	1.36789	1.24868	0.08552	0.04082	1.25388	1.64097	1.99937	0.299422	0.060266	3.86831	4.16689	6.85351	2.8141	1.5493	3.94528	3.72327	4.09813	1.59938	0.768732
Bra001826	0.632455	3.15037	2.39258	2.725	2.749	2.08666	4.65956	5.21901	2.05014	2.61032	5.41363	4.1505	2.44512	0.408181	2.42608	4.24277	3.75336	0.421737	0.572589	6.3575	7.5619	4.39121	1.32159	0.0249945
Bra001828	20.2948	27.975	30.5148	33.7837	31.8312	30.9253	32.4767	29.5536	26.9753	14.4267	18.045	14.0991	19.0598	15.5106	12.3634	11.7213	10.3016	9.32619	10.4061	11.3495	8.93785	14.1138	11.0583	9.80599
Bra001831	0.250598	0	0.928616	0	0.772003	0.162191	1.03964	1.07638	0.099967	2.39759	1.90449	1.50482	1.10182	0.49016	1.07355	1.38443	1.08318	0.135219	0.735738	0.585766	0	0.248206	1.18386	0.823272
Bra001832	0.132137	0.0387305	0.119785	0.073036	0.235594	0.103664	0.170238	0.256014	0.587373	0.195949	0.580553	0.831899	1.20988	0.723256	0.45894	0.298308	0.829004	1.85621	0.18997	0.424613	0.061167	0.362397	1.66328	2.42712
Bra001834	6.83996	9.24023	10.3817	5.99153	8.19361	9.39084	7.30189	5.5358	3.58107	7.78092	6.88011	5.48759	2.50793	2.30777	6.73296	6.73236	4.16987	2.14624	3.07112	4.56875	4.36709	6.11371	2.66027	1.64402
Bra001836	4.17084	4.07946	4.47229	4.58722	3.78244	4.46621	5.32685	5.66129	2.41859	4.50048	4.65765	5.08359	6.52385	5.86178	4.51814	5.37174	7.61079	10.2298	6.64674	2.68993	1.15193	1.9644	2.71988	2.48537
Bra001839	0	0.147923	0.059823	0	0	0.220384	0	0	0	0.193002	0.149291	0	0	0.170186	0.386194	0.741679	0.224234	0.856401	0.255829	1.94021	2.52873	1.42805	0	1.16024
Bra001840	1.68414	2.29454	1.12547	2.07347	1.38761	0.990576	0.524343	0.685581	1.55537	2.07365	2.24813	1.83846	1.1161	0.901185	4.47738	4.8823	3.1082	1.34687	1.17811	4.27507	5.64077	3.93871	0.524695	0.881194
Bra001841	2.11299	2.51278	4.20875	4.47946	2.24527	2.41972	3.47518	9.39943	6.65999	2.08668	2.50483	3.04625	20.2613	11.97	0.878628	1.38613	4.37799	14.5663	6.19327	0.727856	0.140569	0.906049	0.319648	0.754406
Bra001842	0	0.207193	0.0721975	0.078432	0	0.116981	0.059929	0.264694	0.340703	0.0462305	0.187451	0.545282	0.383696	0.370908	0.632434	0.316001	0.127412	0.675071	0.570001	2.4024	2.31407	1.27662	1.97582	1.8446
Bra001845	0.719705	6.42121	3.91234	0.708589	10.8164	7.17099	5.18409	3.55212	1.44845	25.7071	14.0617	16.6704	16.0705	6.82269	23.8579	20.1132	25.7883	26.1193	11.0065	30.0695	29.1504	25.8014	12.4321	9.84993
Bra001846	7.18572	13.5115	10.9758	6.44225	14.7549	13.2833	11.7522	8.02049	4.55665	23.157	13.9799	13.0036	11.1405	6.81738	19.7037	16.0933	17.3766	11.6857	14.5623	40.2659	32.5217	28.7422	9.46481	11.4814
Bra001847	3.81529	2.40109	2.6407	1.92324	1.86684	2.48967	2.77204	1.41109	1.22633	1.3514	1.16232	1.80492	1.48214	0.672437	0.154678	0.486399	0.33563	0.196736	0.229239	0.066057	0.055576	0.480428	0.232221	0.489895
Bra001848	26.1373	27.074	26.3709	25.0434	25.4639	18.7716	23.9413	28.7201	33.7555	25.8296	33.536	31.4687	36.1017	36.9445	38.0043	44.8365	38.1004	41.2903	34.4724	53.107	44.7401	44.9808	50.3674	51.2206
Bra001851	0	0.0877615	0.68943	0	1.31175	2.31343	0.521762	0.0754315	0	1.20891	2.38732	1.08118	0.0724155	0	1.73789	0.878398	1.26211	0.0604075	0	0.317512	0.405276	0.0486875	0	0
Bra001852	594.509	714.144	1724.11	1491.47	1792.63	1271.94	2014.9	2934.71	1290.22	1942.71	1706.99	1762.16	3140.08	3444.42	1847.18	1761.4	1735.87	3594.49	5258.86	830.482	454.427	844.794	748.2	867.115
Bra001854	0.456323	0.674004	0.520002	0.634206	0.295489	0.303963	0.422309	0.58672	0.351356	0.334052	0.451496	0.464799	1.39141	0.631536	0.431156	0.356872	0.745654	1.23782	1.44183	0.489911	0.155507	0.492146	0.619119	0.637106
Bra001855	1.79862	1.68761	1.68673	1.63237	0.973967	0.593244	1.50998	0.974011	1.0697	0.826682	1.13092	1.39965	2.20496	1.60714	1.495	1.46684	1.12306	2.30586	2.38604	0.835318	0.542814	0.987425	1.5914	1.45045
Bra001857	322.419	296.741	292.579	383.447	229.121	259.24	265.317	290.611	354.203	121.174	166.166	130.166	144.488	162.541	64.9957	77.9701	58.0954	62.9838	73.3075	109.562	104.929	119.576	77.8048	87.5735
Bra001862	19.5308	25.2201	24.3605	20.1985	23.077	19.0769	21.8915	28.6775	34.9488	24.3205	30.7328	35.7627	34.9811	36.8022	47.8035	47.4054	43.0714	42.3469	35.8562	42.0656	46.9095	42.075	46.9741	41.8345
Bra001863	3.50948	3.39699	2.76662	3.05109	1.80809	2.42011	2.02738	2.95993	2.56572	1.33795	1.95744	1.26107	1.87463	1.67362	1.82109	1.37091	0.991691	1.95356	1.75199	2.58476	2.05694	2.0924	1.44543	1.51833
Bra001864	65.4041	58.4276	48.9793	71.2833	38.5452	36.4718	40.1006	54.8759	69.8796	25.0005	37.993	38.564	52.725	53.2076	40.1362	47.1748	37.684	45.1831	33.9944	55.4434	45.5854	49.7884	60.3527	54.5406
Bra001865	0.459731	2.8872	0.460586	1.69975	0.981916	0.531102	1.51114	3.78177	3.75036	2.76476	2.09504	2.16236	1.9779	4.0516	3.30872	3.50572	2.58687	4.0428	6.19003	21.6641	30.6435	21.3402	11.3993	9.97043
Bra001866	32.9557	17.6946	16.3177	13.3533	19.734	18.0406	18.331	18.136	10.4305	17.8069	21.2739	24.4123	26.4221	17.3427	30.2997	23.632	35.5056	27.7851	18.5086	21.6193	17.7307	26.9902	17.8169	16.8541
Bra001867	2.13094	1.09082	2.52598	1.81856	3.3106	2.95376	2.41882	4.78094	6.88776	2.86536	4.85051	6.32897	18.7923	20.077	4.84714	4.56125	12.2577	33.9863	18.9894	8.68551	2.45528	4.53191	2.50336	4.23235
Bra001868	59.4966	50.465	40.6733	70.3035	49.6538	37.6981	50.2236	71.3512	67.8048	50.3603	49.244	76.5261	127.124	72.1263	55.7991	63.8044	76.0572	128.801	99.9954	54.8272	42.6188	58.8099	121.937	115.354
Bra001872	13.1158	2.31977	0.147334	3.72533	0	0.329437	0	1.37238	5.69684	0.140137	0.373312	1.00022	3.44461	7.99116	0	0	0.126874	3.05389	0.328013	0	0	0.729904	0	0
Bra001873	24.7002	18.4864	18.2416	8.96969	11.3551	15.9574	14.8575	7.09528	4.45026	4.12069	4.42734	5.37559	3.10075	1.45118	2.22361	2.18481	2.58093	3.76748	1.03188	0.513699	0.555485	2.9716	0.893504	0.78043
Bra001874	6.68815	3.45235	0.480873	4.34105	1.10024	1.19205	0.0751275	0	1.01789	0.940515	0.821697	0.195785	0.068119	0	3.01846	2.27766	0.319875	0.549963	0.525347	1.18317	4.9425	2.28528	6.81859	1.66413
Bra001877	22.5323	17.9583	17.4684	20.3109	11.8001	15.5379	15.8191	14.0623	15.7629	5.47697	8.25669	6.2008	7.29378	7.95639	6.57581	6.3887	6.61973	4.14797	3.47749	5.77221	6.21024	7.80476	2.69821	3.86944
Bra001879	1.85722	1.27147	1.54244	2.90887	0.795845	1.22438	1.37635	1.59655	0.729807	0.813045	0.84037	1.02116	2.55157	0.952959	1.1222	1.01022	2.3181	4.02566	3.20653	1.6731	1.16592	1.47744	2.13962	2.53323
Bra001881	3.55009	2.63239	2.72888	2.02849	3.01559	3.91441	3.1782	3.28501	1.99771	2.10109	2.65055	2.09466	2.59427	2.9283	3.557	2.96678	2.83161	3.33967	3.11513	3.48655	2.75146	2.99477	3.36073	3.6215
Bra001882	10.9077	12.1373	11.7041	19.0424	13.5328	11.1251	18.7396	16.9842	24.7748	16.0036	18.6271	22.2659	29.7369	28.8088	13.183	18.5734	17.0702	23.6147	29.1657	9.19607	6.7012	5.70292	11.0492	14.4623
Bra001884	9.4439	7.1279	6.102	4.41805	4.85742	4.94876	4.95605	3.41011	2.69689	2.82113	3.12877	3.30815	3.99103	4.06994	3.12173	2.90851	3.09338	4.99193	4.26522	1.50076	1.34066	2.28449	1.72752	2.16272
Bra001885	0.575709	0.104512	0.171936	0.135577	0.073394	0.171085	0	0.112198	0	0.103708	0.067975	0.215234	0.0796505	0	1.33066	1.17152	1.68292	0.286058	0.360218	0.234834	0.100457	0.270205	0.082065	0
Bra001886	12.6379	91.5925	820.791	41.7267	1541.11	1493.69	1098.08	130.567	6.2939	346.438	921.251	467.005	20.6609	2.61493	11.6707	13.1034	9.91651	1.16465	3.34284	1.56836	0.364424	16.1471	2.10215	4.52764
Bra001889	0.833505	2.77562	0.630822	2.54933	0.130788	0.177669	0.0450885	1.97577	2.60525	0.112122	0.187789	0.421123	8.02655	11.2657	0.189801	0.217762	0.608633	4.27325	10.2226	8.06513	1.0046	5.8708	39.4815	64.9638
Bra001891	25.3603	52.1061	51.7031	21.1044	40.4329	51.4674	40.1409	15.4049	13.3056	7.84359	9.51364	16.5907	7.85217	7.1674	3.17622	4.81822	2.67926	2.2124	4.86439	39.574	22.9046	29.056	12.3981	26.2577
Bra001892	5.88871	5.26323	2.98493	13.8992	2.02106	1.43885	2.65445	2.86091	7.96235	0.785723	1.17111	1.77227	1.77662	5.39273	0.4595	0.776341	0.751391	0.562618	0.918646	0.823938	0.320924	1.46133	1.53685	5.63395
Bra001894	10.67	20.2983	19.3052	22.3679	13.2804	11.071	16.7023	20.3925	17.5257	9.13541	12.4374	15.0721	28.2414	19.6563	17.597	23.1275	29.9741	27.2469	39.2802	26.2911	16.5272	21.8557	36.464	45.5765
Bra001896	59.9327	60.1146	83.8064	54.8278	98.6079	101.217	78.1469	74.8196	80.0663	105.965	77.4509	80.3901	63.0928	101.014	66.0497	58.981	41.6531	66.6102	58.9744	42.5944	45.0764	45.6101	67.5033	62.1602
Bra001897	56.4636	19.5008	15.9045	16.6775	20.1636	17.5131	22.051	31.4646	14.4682	28.9499	29.0893	26.4494	51.6372	21.6912	28.9115	31.9367	46.8081	48.7804	23.0969	47.7965	43.7543	45.4161	18.197	10.0987
Bra001899	7.25468	31.3561	39.7234	26.0336	36.3234	26.0536	30.7207	62.6971	48.8828	31.6676	100.325	66.0143	96.8519	76.2294	24.3002	42.4335	47.2787	98.7646	25.1094	27.7764	34.5261	31.3058	113.963	61.723
Bra001900	16.3968	54.7879	146.235	99.0452	140.733	132.78	256.024	476.592	633.34	207.981	313.943	399.813	595.659	862.606	111.046	141.372	158.781	323.303	250.925	25.6377	3.55921	20.6363	148.519	122.383
Bra001903	6.17678	6.86774	7.22983	2.98215	5.21971	6.17724	4.8294	3.60764	2.57878	1.89236	2.4791	1.95759	1.29395	0.900626	3.634	4.42378	3.77384	1.80247	1.58643	6.30967	7.37377	7.31234	5.35445	3.72
Bra001905	27.418	35.0661	20.9943	72.1939	38.3313	21.2184	39.6048	43.7517	124.267	54.057	33.6044	48.2127	66.7594	82.0128	76.7251	75.8065	68.3791	55.9186	134.203	46.3198	48.5566	57.821	218.566	268.937
Bra001907	5.43036	33.3493	16.3318	18.8571	7.97833	7.55664	10.883	17.4994	13.8988	2.01349	2.88678	2.39097	6.38056	9.33098	1.70665	2.98583	1.50466	0.130464	7.54971	3.08107	1.70244	3.90234	20.1261	26.8132
Bra001909	34.9523	36.464	35.4585	42.0696	26.6614	29.0425	36.9441	55.4613	67.7349	24.4641	29.6018	29.8942	43.5628	57.7411	18.91	19.2984	13.9743	24.2212	24.1572	8.19687	9.90124	12.0231	13.3731	13.1272
Bra001911	138.204	159.325	163.297	200.659	128.765	160.175	153.181	96.9183	146.565	23.638	77.3751	37.6034	34.886	38.8952	9.51295	11.3449	11.0029	8.41983	9.25495	13.783	8.54188	19.4875	7.53957	8.48532
Bra001913	12.8705	8.17015	4.90647	8.36795	10.2913	7.67389	7.15666	11.0477	5.48841	16.0302	11.2827	14.4302	21.5954	7.21302	25.7324	21.7408	32.4449	40.3989	24.6594	34.2723	22.9803	40.7909	33.2369	29.3549
Bra001914	0.208425	0.276068	0.0439255	0.0113875	0.0542115	0.1514	0.0284955	0	0	0.10149	0.0550055	0.016352	0	0.071205	0.147208	0.26382	0.106446	0.236822	0.283274	0.673004	0.37078	0.768394	1.95774	0.537963
Bra001919	0	2.20289	0.205518	0	0.239276	0.280013	0.052594	0	0	0.441595	0.39293	0.24467	0	0	5.25185	2.61914	2.96339	0.282291	3.3756	20.2223	25.1825	21.2831	5.82549	2.99865
Bra001921	1.85954	5.54884	2.13272	1.81243	2.72138	2.07524	1.46907	3.73006	2.51364	2.6581	1.66067	3.89818	3.31292	2.76223	3.1408	2.38358	0.866179	0.659505	1.53878	17.7273	10.9631	14.2336	14.6944	13.4748
Bra001922	0.839801	0.595352	0.492106	0.817092	0.73078	0.224258	0.324508	0.15974	0.076932	1.44266	0.492872	0.596468	0.217817	0.212336	1.28842	1.62732	2.05331	0	0.667614	1.75611	1.28824	1.64693	0.885031	0.248492
Bra001923	38.8304	48.6241	37.9426	43.4537	40.2057	35.44	49.9742	90.8651	68.7528	88.819	71.878	87.8977	133.906	118.344	101.403	99.6329	119.812	202.407	163.422	160.746	138.78	126.907	140.03	156.215
Bra001925	20.405	28.1841	25.7752	20.3124	29.1928	25.3791	26.93	17.5268	12.4894	39.9977	32.0922	32.2657	28.9564	18.3179	58.7285	57.2073	59.1908	40.8616	42.7249	69.6461	69.4533	65.4152	43.6569	49.5228
Bra001926	4.34464	4.43327	2.90996	2.67848	1.89404	2.09615	1.80738	2.53636	2.54111	2.46919	2.53584	1.70838	2.26356	2.10742	2.88142	2.48879	3.12962	3.38956	3.24598	5.92947	3.71591	4.90604	3.63346	3.30516
Bra001927	66.7056	59.3379	55.6012	25.67	46.5947	51.5186	41.8038	18.9089	13.9684	42.489	41.8123	39.9991	33.1942	24.3422	45.685	34.6387	35.5102	34.5252	29.1587	42.6315	43.0534	48.3411	35.0798	38.8905
Bra001929	2.55291	5.97004	5.39039	2.69703	7.65322	8.3367	5.75981	3.34146	1.89031	4.43486	8.37501	6.63776	2.39303	1.41503	8.43941	8.67313	7.64006	1.09999	2.02729	8.07551	6.49534	5.88966	0.485455	0.331626
Bra001930	65.2905	69.5026	66.36	82.0116	55.0846	51.531	70.1601	131.561	179.451	86.7074	87.1456	93.4329	122.665	174.227	61.2088	66.4569	53.1251	76.0076	88.9099	70.3218	78.0947	66.7009	99.0911	100.076
Bra001931	132.028	114.29	95.9957	97.8348	87.936	95.6212	90.7324	103.236	113.188	78.8037	71.8037	79.6937	74.0753	113.131	86.9613	83.7254	69.9575	66.984	59.3789	107.448	117.125	106.417	74.7458	62.4771
Bra001934	114.877	144.99	156.066	113.905	102.847	121.381	108.844	109.637	106.512	65.6382	69.574	55.2987	39.6044	56.0167	59.118	56.5899	36.8091	26.5834	25.1325	36.1955	39.8112	47.1293	27.4275	23.3071
Bra001935	11.3465	9.87872	8.29803	10.0197	6.98346	7.25746	8.48129	14.0772	15.4851	5.50407	8.86128	9.13221	13.4477	14.1563	9.08812	9.29531	10.2371	10.7473	10.9082	9.94416	7.9444	8.6601	8.12771	7.67376
Bra001937	5.48047	8.58077	4.50512	11.2072	3.25567	4.31146	5.13004	7.78564	12.1047	5.02012	3.34518	4.63637	14.6154	16.7074	7.70475	7.61072	9.24041	7.31276	10.7114	31.4462	31.6114	24.7192	5.2925	2.69826
Bra001941	0.11374	0.10749	0	0.124174	0	0	0.0466355	0.13899	0	0	0.325269	0.0855065	0.141842	0	0	0	0.230314	0.313659	0.152803	1.12843	0.630256	0.55108	0.302893	0.40346
Bra001942	13.9557	16.9227	28.991	9.60225	25.7822	34.0244	25.2769	11.6105	11.68	14.5027	21.1712	17.7746	4.50825	8.33815	5.7582	6.5296	3.20902	1.93492	3.09625	4.89851	5.16242	6.18924	2.47359	1.1935
Bra001943	3.60624	3.36409	2.16503	3.42813	3.83101	2.65357	2.84779	3.56934	4.05041	2.61139	4.32735	4.42626	5.94555	4.09935	4.06993	5.59721	4.81277	6.44791	4.37008	4.5477	5.23941	4.64394	5.81005	6.80251
Bra001944	1.50883	1.51735	0.807652	0.755879	0.200308	0.685922	0.353505	0.740452	0.295658	0.404774	0.310976	0.390234	1.29678	1.12296	0.473145	0.580237	0.862263	1.31992	0.656415	1.06983	0.662193	0.670014	0.341556	0.322849
Bra001945	7.14057	4.86619	3.39066	10.477	3.3892	3.26736	3.42224	10.5039	14.4151	1.55441	2.99752	3.10572	9.13944	10.4154	1.24561	1.49578	2.15672	4.73865	6.63166	2.39145	2.52311	2.76394	2.95599	1.94871
Bra001946	12.6889	13.2828	20.3046	7.32075	15.8329	18.6087	12.791	8.91444	3.78816	5.86451	9.26839	7.25059	3.71018	1.52255	3.39564	3.6834	3.13857	1.25982	0.693203	1.60057	1.98317	3.12693	0.657328	0.395444
Bra001948	70.202	29.1562	17.1986	81.5826	13.4646	13.3101	24.4053	53.1888	69.5484	17.1583	32.7576	43.4143	103.084	135.523	13.8141	14.512	30.1687	97.7546	85.8959	15.5	0.577404	7.60891	29.3381	37.9012
Bra001949	1.90888	1.31987	0.942813	0.696384	0.632493	0.938833	0.514791	1.404	2.5788	0.762958	1.07468	1.56664	1.14953	1.22111	3.51738	3.10489	1.91164	2.46644	2.08577	3.95472	2.58977	3.01378	4.28445	4.08614
Bra001950	72.0918	56.0638	71.2541	78.7782	55.7967	72.6414	75.3638	85.1717	146.177	108.094	75.1746	105.748	79.2783	260.127	200.932	169.393	111.186	128.539	261.062	64.8343	98.2305	74.6938	217.068	243.794
Bra001951	49.8342	40.76	40.3522	41.636	47.735	45.8435	42.393	33.3238	35.0458	45.4276	42.1726	41.9711	42.8894	34.7293	50.9426	49.0536	56.8847	56.1785	57.953	42.8757	41.5297	51.6297	57.4134	57.6311
Bra001952	22.4709	35.6617	44.664	11.4452	49.5002	56.2486	41.9852	14.0549	9.80679	53.2243	64.9967	59.158	17.5589	32.238	75.3594	73.6979	50.3662	36.6061	38.9092	58.778	68.0502	62.5885	54.9696	80.0968
Bra001953	504.193	441.175	632.345	392.525	597.211	580.075	588.083	448.362	271.549	635.662	610.139	630.15	391.755	311.179	408.099	462.573	377.42	253.201	225.001	110.756	139.395	152.321	183.71	146.43
Bra001954	5.31446	3.51922	3.40792	3.5574	3.2048	4.19441	3.68182	3.66633	3.77001	2.74858	3.3655	3.72525	3.63345	2.96233	3.77033	3.1967	4.09007	4.60677	3.05574	3.32647	3.89181	3.4455	3.29149	2.43912
Bra001956	0.662976	2.10227	1.15963	1.45906	1.87409	1.65199	4.37322	5.67412	0.746948	7.75301	4.80556	6.65762	7.51195	1.66753	22.9081	15.5229	14.6881	5.97196	5.05243	5.42824	8.6693	14.2707	21.9341	14.2323
Bra001958	77.8307	58.8781	66.8689	99.8089	67.8395	60.6442	85.5959	158.426	320.418	43.9869	54.1345	133.976	210.776	495.649	4.55509	4.66527	7.29425	146.002	270.887	61.8066	17.6052	34.9121	476.417	830.473
Bra001959	31.1756	33.3925	29.825	23.269	31.0033	26.3874	28.583	21.9066	18.9236	25.1403	20.9321	26.2769	25.7638	18.6256	35.1929	35.719	33.9195	16.8786	15.6272	19.1025	15.754	25.3526	18.1843	17.9343
Bra001960	3.94536	3.1908	2.60333	1.50571	2.70307	3.00901	2.60986	2.43819	1.39036	2.36863	3.23481	3.13324	3.02824	1.39871	6.0534	5.07838	7.431	4.53249	3.59668	7.40232	5.96604	5.81029	4.39348	4.42931
Bra001964	7.75879	7.38841	8.01208	5.07163	9.61649	7.23896	9.01625	6.18597	3.77896	5.76941	8.74922	8.62486	11.6227	4.70891	15.415	16.6145	23.8994	33.6538	19.6139	18.0689	14.439	18.7904	19.4912	17.9795
Bra001970	79.1368	58.2837	52.0989	67.3299	40.4292	48.6464	52.9521	83.3589	117.584	31.5156	43.1028	43.6832	46.9122	87.6427	23.187	23.4758	18.8756	25.5194	23.9286	17.2222	16.6131	24.0977	19.3659	18.3285
Bra001971	8.09962	6.15505	4.18445	5.77399	3.48015	3.66849	3.98583	5.16584	3.5253	4.41528	3.09495	3.8482	5.36149	4.59423	3.85426	3.36893	3.97264	5.15613	4.93977	2.25575	1.73946	3.21122	3.37223	4.28416
Bra001972	2.65546	2.14791	0.796662	1.18173	1.87188	2.12395	1.1298	0.614671	1.02636	0.205462	1.27982	0.738792	1.51577	1.1104	2.51191	2.57725	1.96978	1.63232	1.87583	5.21575	6.97353	4.53239	4.93615	4.61969
Bra001973	20.1826	19.0238	9.10055	8.66144	0.786333	5.07445	3.21124	2.44834	3.86846	0.237329	0.523099	0.561555	0.543175	1.4263	0.0823675	0.13107	0.139191	0.387236	0.174292	0.0877195	0.0559575	2.07951	0.101144	0
Bra001974	22.828	18.7417	16.5495	27.644	9.61999	11.2649	12.996	21.1074	25.2768	13.9537	12.0572	11.2368	18.1625	22.358	14.9347	14.6916	12.7625	9.86398	10.7548	10.7946	15.5613	12.3922	10.3898	10.0342
Bra001975	11.3055	12.9535	27.448	9.1889	58.8675	36.3866	39.2789	26.2589	11.8781	21.6552	41.233	34.5129	59.0423	23.7249	26.103	28.4747	48.6741	62.4002	41.3958	23.7339	10.7907	23.2391	33.0237	35.2224
Bra001976	0.0910065	0.419233	0.416052	0.254831	0.0811115	0.11712	0.09067	0.101754	0.268877	0.247475	0.133774	0	0.242186	0.101044	0.226544	0.116228	0.439443	1.27642	1.1316	0.251438	0.068616	0.0793795	1.7107	1.22276
Bra001977	10.6097	9.1819	9.42459	9.72008	9.50569	7.32306	10.7363	10.7	9.90335	7.52908	9.51155	9.51358	11.6035	10.1994	9.61477	8.88673	11.6124	9.58351	8.57048	9.67076	8.46341	9.32374	9.68544	8.48108
Bra001978	0.725465	1.17845	1.73466	0.457928	1.7998	0.904102	0.975618	1.19082	1.65779	1.19366	0.973302	1.50424	0.236008	2.04246	1.21892	0.375875	0.663095	0.535373	0.542237	0.97124	1.48387	0.316397	1.24858	0.588227
Bra001980	25.8306	15.2579	13.5244	12.8004	6.36146	9.46022	7.6162	5.67421	5.9586	2.65348	2.17147	1.81499	1.81538	1.85247	2.48526	1.80999	1.12732	0.310023	0.695905	0.814237	0.945528	3.18858	1.10699	0.719557
Bra001982	30.2004	30.9152	39.1824	21.6398	51.9016	39.6197	37.1134	30.365	30.892	48.5655	59.1679	58.6581	40.4812	40.7652	65.3791	71.2729	59.1293	48.0829	44.3463	44.7316	53.8098	49.7481	57.2254	47.7162
Bra001983	4.41028	11.3183	7.72849	9.79669	2.36908	4.25451	4.41964	6.38429	8.46284	2.47438	3.13661	3.70995	11.2963	11.461	2.92977	2.64059	2.59631	4.6346	5.56487	2.21429	2.16023	1.36571	4.8202	9.84662
Bra001984	7.87135	6.49819	5.46549	5.71276	5.29184	6.22487	4.70369	5.22283	7.18227	4.83307	4.2072	3.80892	2.68728	5.10187	4.21619	4.55537	5.59078	3.44086	3.24467	6.12186	5.00677	5.62462	4.75778	3.9035
Bra001986	0.155206	0	0	0	0	0	0	0.0437725	0.0682725	0	0.0383075	0.114714	0.191337	0.291956	0	0.053161	0	1.03865	1.1324	0.210642	0	0.0484655	0.479721	1.36133
Bra001988	1.45471	20.2617	17.2791	8.97057	21.4772	22.5906	9.5181	5.27495	6.76852	9.16764	9.20586	5.39071	3.97521	7.68349	6.29016	7.41455	3.78558	3.01853	14.8649	56.8317	41.5787	28.6201	27.838	51.2106
Bra001994	38.26	33.7783	29.4396	32.7743	28.7338	29.0457	29.0848	27.8959	27.943	22.5645	34.7177	32.3443	37.2097	31.757	27.2404	32.8539	30.5963	36.3979	26.5563	24.354	21.6782	24.1584	29.7244	33.4618
Bra001995	9.08063	6.97094	2.22663	7.31869	2.10679	3.09762	2.97749	7.44745	7.28104	5.74423	3.7516	7.8091	11.2711	7.63668	7.1666	6.18273	4.34111	11.9577	9.78371	17.2218	27.1039	15.3917	33.4031	40.4311
Bra001996	5.84512	3.64438	3.19946	5.70711	0.695751	1.87452	3.26271	5.29653	8.08907	0.882412	1.64032	2.01397	4.86461	4.35638	0.202887	0.424431	0.645197	0.937465	0.838194	0.209367	0.0479345	0.72053	0.0251665	0.099143
Bra001997	54.959	46.2628	43.1691	36.9718	18.3851	33.8552	27.7099	26.2452	29.2162	6.2815	9.66034	6.87238	9.23797	14.634	3.70265	5.06715	2.77649	2.16034	3.17782	2.11815	1.7521	8.84491	0.63613	0.324898
Bra001998	0.532223	1.41266	1.08549	1.12581	1.2103	1.44388	1.48801	2.21428	1.86686	2.664	2.00448	2.80287	4.37164	4.18549	3.49677	3.83608	3.61595	4.93026	5.09419	6.47965	6.00206	6.12616	5.40598	7.95188
Bra001999	98.6776	89.3748	87.6176	65.5744	79.7636	73.5533	81.6884	66.2066	77.7253	31.9934	74.8785	64.347	51.0257	67.6139	63.8786	74.9717	66.6258	54.2962	43.165	90.5485	79.9996	89.187	70.879	64.8019
Bra002000	7.86991	7.14974	5.11487	7.95213	3.89252	5.45599	4.85366	5.86505	4.69542	3.40716	3.95802	3.78174	5.80693	5.08536	4.31991	5.76531	5.8132	7.03028	5.72091	4.43498	4.22542	6.24688	4.60477	4.67169
Bra002001	10.5788	9.51371	8.80264	10.6564	10.3462	9.36815	9.4139	16.5723	10.2373	17.2592	13.9973	12.1993	16.1318	13.9616	16.7868	18.6853	13.0672	15.4739	17.2696	21.4328	27.6497	23.8644	22.9928	24.4479
Bra002002	1.94372	2.61159	2.06863	3.40174	1.50009	1.46891	2.34553	2.67166	2.09531	1.64339	1.13652	2.97365	2.8083	1.82091	2.05991	2.10077	3.17668	2.51898	6.11452	1.19484	1.28572	1.50336	1.53908	2.43423
Bra002003	3.38902	4.30345	2.6896	3.19279	3.26386	3.17982	2.8379	4.80174	3.25214	3.41639	2.85845	4.15773	6.21603	6.31596	2.89166	3.13729	5.5169	9.30277	6.17846	6.36929	5.90709	4.97139	7.71341	7.80905
Bra002005	27.4879	24.8975	23.5142	20.3164	24.9814	21.6929	22.378	20.8105	17.4088	16.8899	19.8874	20.7604	24.4715	16.6084	25.6576	27.6953	37.2896	39.6526	29.8972	21.5972	14.7012	23.1283	24.4359	21.5598
Bra002007	47.1011	46.3138	26.6733	31.5655	11.7291	14.7545	18.301	20.4489	18.4762	13.216	6.91784	10.9922	12.8207	14.8419	7.29596	7.13465	6.23817	5.78633	9.95144	2.51328	1.6774	6.56245	2.18415	4.10113
Bra002008	0.868255	0.231926	0	1.02653	0	0.663243	0.755105	0	0.0151565	0.801767	0.48038	0.908756	0.633649	0.323831	0.704789	0.765	0	1.39493	0.50734	0.418907	0.739085	0.672748	0.160521	0.180543
Bra002009	7.86899	6.95992	6.50732	4.7328	8.1394	7.6341	6.56747	4.82888	2.73797	4.94297	5.78304	6.31528	7.00373	3.1494	10.0325	8.54108	13.8489	11.3221	9.15588	7.20738	6.28852	7.41195	7.80701	7.60363
Bra002010	16.4948	16.0222	14.3577	15.9587	8.8663	11.3066	10.8339	10.4868	10.1829	8.38048	6.48195	7.8036	6.43138	8.56912	8.75535	7.5942	9.1498	5.92125	6.7398	8.42757	8.71939	11.7363	7.53434	5.68547
Bra002011	23.5322	18.4229	14.1844	18.1389	14.9009	15.3621	15.2653	26.4508	40.2604	20.1098	18.9695	23.9591	29.1808	55.9595	24.256	24.0111	23.7567	36.0038	33.7763	23.0286	25.3388	25.0575	34.4785	32.6921
Bra002012	0.339006	0	0	0	0.278089	0.556925	0.35163	0	0	0.581587	0.822968	0.757448	0	0	1.57802	1.66665	0.633047	0.181135	0	0.469303	1.34961	0.818233	0.565318	0.841024
Bra002018	10.9295	41.3671	47.117	39.5486	55.7456	41.0449	42.3984	27.6639	46.5471	49.7017	62.9411	49.0484	41.727	69.5737	72.9618	101.305	68.9752	61.8745	106.325	99.7284	79.9662	54.6966	30.9469	42.8588
Bra002020	0.508038	4.74848	6.338	6.97391	0.209191	0.706576	1.16808	1.0505	4.57155	0.036975	0.155722	0	0.918579	2.37324	0.02604	0.241134	0.129391	0.05995	2.0201	0.363865	0.05783	0.059168	0.121855	0.8074
Bra002021	39.86	29.9019	24.2643	20.1507	13.6105	16.0509	15.7871	14.9474	11.6083	13.2401	11.4362	12.0932	7.73097	12.4553	11.9477	15.0045	11.5254	4.91258	9.63656	16.3686	16.5462	15.7274	22.2613	17.4469
Bra002022	8.79546	5.865	4.718	8.61113	4.13511	4.21109	5.41893	12.8252	13.5583	5.55539	4.88436	5.16673	11.6408	12.8027	6.33484	6.73488	6.80999	10.0663	11.3532	8.61274	6.99814	8.27604	12.0114	13.4048
Bra002023	31.2737	27.1362	21.4056	28.989	20.3069	19.6734	20.3319	30.801	42.3958	33.8907	23.7619	23.0836	30.1495	37.55	35.962	34.8771	28.1954	23.442	24.3442	47.103	46.3066	42.7477	37.0128	38.7183
Bra002024	1.45156	1.05954	0.969279	0.386445	0.503854	0.645521	0.668409	0.633436	0.531187	0.149132	0.512831	0.378334	0.167077	0.339732	0.337792	0.421836	0.342359	0.173033	0.03479	0.136515	0.171344	0.306648	0.0183405	0.0542
Bra002025	6.77211	5.11389	3.71954	2.47072	5.67095	5.04267	3.892	2.62919	2.54015	4.88364	5.01501	5.28483	4.09381	4.14911	10.1914	7.38097	8.78088	8.13808	5.65719	10.8627	12.7406	11.5089	7.79466	5.74436
Bra002028	38.2704	34.2704	30.0205	24.6946	37.9484	39.8043	30.8094	30.1158	30.0569	61.329	40.4538	45.5619	29.6996	43.3708	60.297	54.1649	43.1812	42.002	35.9698	48.6085	61.2034	54.141	59.7939	62.3428
Bra002030	1.70981	1.47917	1.581	1.40279	1.35924	1.67585	1.65021	0.927291	0.800805	0.299451	0.770973	0.404944	0.273394	0.40672	0.626314	0.329132	0.43924	0.369156	0.285614	0.169811	0.133694	0.426611	0.314272	0.0437345
Bra002031	6.25552	9.59447	11.9451	6.49324	20.3711	15.3596	13.7309	6.37546	4.01127	21.9054	19.71	16.0329	6.91299	5.95742	35.213	38.9939	35.6957	19.4883	21.5419	18.3505	19.2864	26.6258	75.9526	51.2465
Bra002034	247.467	219.48	270.194	314.548	233.132	233.8	265.735	251.939	169.048	403.909	291.768	349.03	335.007	294.915	364.759	353.001	308.243	380.241	606.262	170.385	163.293	192.156	511.72	668.647
Bra002035	42.5611	75.8641	152.908	48.5029	202.647	202.513	158.666	46.5073	31.2144	141.126	145.397	113.271	38.8855	24.7244	65.7355	65.8049	62.6485	43.2526	45.8841	59.5858	49.5418	56.8645	62.0446	53.0569
Bra002036	0.63342	1.57588	1.76836	0.514881	1.35059	1.49092	1.3527	0.565894	0.364646	0.68646	0.718325	0.18741	0.106591	0.196014	0.4715	0.945902	0.326959	0.0338735	0.193206	1.18747	1.07697	1.17265	0	0
Bra002038	23.9625	18.1308	19.5322	7.05135	25.0498	19.6511	16.3165	11.1811	5.81897	40.6404	19.555	31.8717	33.3509	16.4223	59.1432	48.4769	63.4086	68.6886	59.6295	70.7364	65.1046	76.9768	73.7156	85.161
Bra002042	1.49698	1.32532	0.480465	1.17175	1.65857	0.804519	0.926148	1.45046	0.887937	1.84536	1.09713	1.71753	3.78052	1.07296	3.90295	3.9433	5.51573	5.89675	4.05034	5.25185	4.25962	6.79977	3.47585	3.34037
Bra002043	1.09655	2.21574	2.6776	1.84498	2.50384	3.2062	3.33788	2.38898	2.24338	1.93716	3.60685	3.80802	3.90466	2.48307	0.705409	1.64489	1.34857	1.63415	0.908399	0.12943	0	0.521779	0.726414	0.657508
Bra002044	19.0001	16.873	15.796	22.7128	10.6177	15.6726	12.5925	16.9593	15.9174	6.45879	9.73935	8.15606	15.1928	12.9277	8.13581	6.07877	5.64236	8.81252	6.18711	15.7867	9.49141	8.65024	11.1329	8.57845
Bra002045	511.047	478.4	502.033	671.158	369.337	453.643	469.168	552.065	555.177	195.09	224.144	184.209	329.676	291.71	107.43	98.9754	96.3369	113.032	108.818	108.84	107.722	159.185	109.105	94.453
Bra002046	31.0199	25.8392	10.7367	22.2418	2.17826	5.36649	4.56413	6.72686	6.94824	0.529174	0.853954	0.673198	0.56518	2.42867	0.090324	0.157364	0.067499	1.0472	0.440063	0	0	2.65604	0	0.041097
Bra002047	24.0897	19.2541	24.6518	20.8124	22.7247	27.535	23.1471	19.1646	16.3794	22.5492	15.9596	15.9589	13.7463	16.2592	18.1359	14.8143	14.0929	10.3831	10.0118	10.4826	13.1259	15.7935	9.46849	9.58377
Bra002049	37.6742	80.5015	76.2337	107.547	83.9195	82.1939	109.94	70.2239	57.636	105.252	83.3745	92.019	98.9079	93.7573	106.008	99.2326	112.277	109.639	148.202	68.4387	54.3109	64.3804	126.316	143.937
Bra002050	9.97066	19.4874	13.4651	14.9123	16.2868	17.9233	16.5246	10.0696	11.1774	15.8399	16.908	17.9563	20.5895	15.4092	35.1841	30.9221	38.0161	37.6391	48.384	43.3781	40.6414	56.97	60.399	60.8159
Bra002054	110.538	102.67	76.1512	134.533	60.7636	62.9582	89.0845	122.004	189.688	59.0147	89.0639	83.0365	111.92	152.792	75.5436	79.4974	71.1059	70.6176	69.4477	100.451	98.0615	83.0742	92.7179	90.6495
Bra002058	20.7352	14.337	14.1851	9.85281	12.8312	13.929	12.7067	10.5603	9.48053	8.86039	9.93773	11.1083	9.65636	9.63986	11.8437	11.8618	11.1863	11.6412	9.90489	11.5904	10.2592	13.8117	11.241	9.52682
Bra002060	5.69262	7.94421	6.47215	4.37455	8.09221	9.04797	7.41306	3.9357	3.55299	7.63068	10.1784	7.01145	7.23334	3.81631	8.38741	8.16829	13.0621	11.4896	8.61769	15.7864	13.6012	12.126	7.32503	6.55243
Bra002061	13.7387	13.2128	9.16022	3.95764	11.6402	10.7131	8.75404	6.41863	1.64547	23.3602	27.234	31.7966	19.1469	5.60517	22.2335	22.9943	31.7952	26.5712	14.5288	47.6854	45.9658	35.7232	8.77955	4.73659
Bra002062	0.0274905	0.0263925	0.913867	0	1.20598	0.862039	0.405653	0.229798	0.0230795	0.5387	0.476502	0.46334	0.264522	0	0.254491	0.354502	0.328912	0.0587365	0.0728065	0	0	0.111574	0	0
Bra002063	5.97534	11.4215	7.05093	18.012	1.84673	2.89335	6.46906	7.66366	9.5705	0.961152	0.852471	2.18176	5.99443	2.86398	1.15386	1.57429	2.38149	2.82658	13.0257	4.52332	4.26747	4.49974	19.2366	16.8009
Bra002067	4.93046	4.7126	2.74818	6.22198	6.53995	5.88198	3.62867	6.38383	7.97663	7.72276	6.31374	4.27758	8.27444	8.744	5.65604	6.65326	8.0589	9.7822	9.97036	16.4302	11.8111	16.6027	14.6029	10.9272
Bra002068	0.682277	1.45641	0.859278	4.38451	0.177383	0.240917	2.13887	8.25098	11.1489	0.595587	0.992124	2.64459	10.9437	15.3185	0.242783	0.692566	0.947654	4.33381	6.19621	1.47285	0.0904475	0.498346	2.85646	4.61835
Bra002069	1.59223	1.73908	1.43448	0.624372	1.20814	1.84682	1.29706	0.84626	0.755795	0.470108	0.978163	0.521838	0.486058	0.605775	0.99719	1.03194	1.08615	1.94468	0.550399	0.504867	0.668716	0.943065	0.724723	0.737957
Bra002070	11.2361	10.975	10.1913	11.224	7.17554	6.69397	9.21478	11.6166	9.79948	4.61561	4.97231	4.49589	11.5193	6.79746	8.65991	9.24643	13.7059	16.2521	13.9322	11.969	6.39561	10.5623	11.4528	12.0495
Bra002071	18.227	20.4841	18.4824	20.2047	20.1765	19.8002	19.7237	24.2723	22.5502	19.3233	18.9286	19.5775	35.0359	28.5514	27.9844	29.5501	42.6859	48.9	44.688	33.0315	35.9613	34.9263	37.9378	33.9079
Bra002072	4.03828	4.61598	5.23149	6.99169	11.2745	8.188	11.0015	16.9312	16.7248	15.7967	21.7702	23.3573	39.0216	42.6145	37.6691	40.7564	47.8499	68.0178	61.8584	17.7828	12.0456	15.4076	35.7462	44.6928
Bra002073	41.0078	46.1614	34.2972	30.1874	15.801	21.2595	25.8861	19.6437	24.8419	11.4311	20.7691	18.4832	18.465	20.8016	19.5426	19.5572	22.7153	17.7182	16.3694	22.1544	18.7806	20.3751	16.7085	15.8293
Bra002075	6.31124	5.66575	5.72178	3.69015	8.64462	8.19105	8.16135	7.96798	5.67927	6.78127	9.12805	9.25261	13.6659	8.01453	9.13161	8.41629	11.651	19.0638	9.90432	19.0857	17.3339	14.6381	11.1103	9.67834
Bra002076	0	3.19558	1.20585	11.671	0.385833	0.907238	1.69339	2.44868	19.6349	1.36603	0.595794	1.94381	2.48152	1.72649	3.34295	7.1511	4.31487	0.764735	3.36477	16.6077	18.7045	7.37447	4.58522	4.21832
Bra002078	12.9265	21.4501	6.5689	29.0935	1.49484	2.49121	5.71388	8.26914	9.23399	1.56502	0.735598	2.83109	5.74716	2.93025	4.05275	4.29004	7.00069	5.89851	10.2093	3.01256	1.40905	2.61253	7.99799	6.3863
Bra002079	20.2274	57.165	27.9862	66.4566	41.2047	33.6431	36.1809	38.6104	51.5268	60.0741	50.2652	48.4834	56.0195	47.678	102.618	104.175	115.467	86.432	128.793	134.362	165.605	143.464	179.258	194.899
Bra002080	7.86577	19.1278	15.7728	6.6182	42.3954	32.4889	28.9369	15.1073	14.7103	90.0421	94.5582	99.6013	106.119	88.4372	173.541	141.367	195.362	227.667	163.482	140.083	148.581	141.011	241.706	421.704
Bra002081	18.2861	19.9879	18.198	14.5288	12.4104	17.4689	16.1967	20.7127	33.7941	16.194	25.0944	20.1443	18.3064	36.1826	32.0284	36.8562	18.8804	28.9232	48.0656	43.3798	56.8466	42.292	81.0056	78.9729
Bra002083	0.783169	0.551208	0.728596	0.954351	0.988946	0.677677	0.644498	0.788658	0.826804	0.692827	0.626044	0.788446	1.82123	0.804599	0.884603	1.06344	1.25525	2.55509	1.81421	1.14999	0.880757	1.08455	1.40518	1.2629
Bra002084	4.03759	6.18973	3.40846	4.68791	4.38606	3.42063	4.47378	4.28577	4.02759	5.65463	5.13149	5.94273	4.77979	2.96078	7.52091	6.14227	7.44157	4.46994	4.91272	7.71376	8.09299	7.79256	8.97335	6.72957
Bra002086	16.7047	31.9112	26.2966	24.7305	29.1271	26.2549	29.1482	31.936	32.5261	38.0846	32.8844	35.5897	32.3167	39.3932	52.8755	60.9391	50.512	39.2124	48.2175	44.9768	51.8712	47.3649	63.2499	71.8835
Bra002088	5.78934	3.29572	4.46453	3.57468	2.17381	4.27024	2.50141	3.67978	3.87854	0.844584	1.20515	1.18177	3.50884	2.21915	0.772463	1.18773	1.47148	3.38032	4.03385	2.46311	0.681694	1.32168	0.448632	1.71686
Bra002090	5.36031	1.56387	0.186437	0.562975	0	0.0698205	0.154376	0.483536	0.375629	0	0.032924	0.107311	0	0.333215	0.061314	0	0.0370115	0	0.847765	0.143589	0	0.024365	0.181553	1.33043
Bra002091	2.65584	2.54086	1.90393	1.37035	3.15477	1.78142	2.07727	1.90313	0.973785	1.95654	2.80281	2.22266	3.14192	1.60922	3.42542	3.74443	6.95378	5.19609	5.05231	8.80738	7.38824	7.99561	4.92169	3.27106
Bra002092	25.2446	21.621	20.4627	18.3787	18.3652	17.7059	19.5531	27.6479	27.9576	14.6126	18.7722	19.9476	26.1587	30.4835	24.0112	23.4823	22.6682	24.6932	22.7334	20.8426	20.7539	24.6723	22.1212	22.0623
Bra002093	38.893	34.9446	28.0049	48.9715	19.3959	25.5184	26.8092	33.3569	33.4624	19.5432	18.2424	22.4594	30.2296	23.8619	24.4308	20.9639	27.5032	24.0698	27.3012	26.6408	20.6434	23.6098	17.1214	21.3337
Bra002095	0.13047	0.4524	0.403004	0.0882895	0.451282	0.51615	0.251565	0.606741	0.310998	0.812711	0.990528	0.974367	0.81888	0.307463	0.873744	1.08318	1.08672	0.743386	0.677406	2.4999	1.41653	2.20906	0.816901	0.543041
Bra002096	14.8481	22.9067	13.0448	49.3218	8.09791	12.5497	12.0084	12.0133	38.7067	14.5106	6.3205	11.5795	11.9944	11.3526	35.2321	47.6043	32.1072	11.675	31.3438	17.0769	43.5617	18.1584	28.9894	31.3641
Bra002099	4.49908	3.73988	3.72788	4.13379	4.40665	3.80393	3.68528	3.70458	2.32525	4.65283	3.51535	3.52846	3.75838	2.04192	3.64792	2.8815	2.71349	2.2338	1.88016	4.40225	4.28998	5.07196	3.16462	2.08602
Bra002100	16.1971	16.1456	15.0748	7.81654	9.55574	10.2786	10.178	7.2378	5.14494	4.0812	7.00021	7.26425	5.73862	3.68615	6.016	6.4798	8.86415	9.91942	8.46162	9.38276	6.25898	9.47685	5.84288	5.77857
Bra002101	18.6305	26.9562	44.3741	19.5759	42.1446	54.4034	42.6174	18.9037	17.3989	24.8183	36.1043	32.5554	12.114	13.5267	18.6452	21.6041	19.0871	15.2818	12.1279	15.7631	14.5768	17.324	19.4473	19.1513
Bra002103	17.5382	16.4902	34.1179	13.2174	43.3688	47.1069	45.6081	33.3577	23.3311	31.1557	43.9565	40.4955	39.4333	41.6458	27.2781	24.2296	23.6435	42.7919	26.5767	12.5224	10.3199	17.6211	16.7988	19.6162
Bra002104	81.7436	78.2853	89.4822	88.0627	69.062	77.1297	84.1919	84.3044	97.7095	58.5112	76.0984	79.407	80.3574	90.8209	36.7418	42.6755	37.9588	69.2791	68.8325	21.4432	15.4527	25.2096	42.9662	54.6615
Bra002105	0.719155	1.02369	3.54772	0.456207	2.98386	3.28472	2.72845	0.269228	0.20718	0.764267	1.39783	0.985336	0.186516	0.0708555	0.0432545	0.514929	0.164735	0	0	0.115657	0.04571	0.921563	0	0.092585
Bra002106	6.11829	7.88001	14.6901	3.64404	17.3602	18.8214	11.8708	4.85566	3.69421	13.6381	13.3159	12.9162	4.04778	3.44325	10.7212	10.3191	8.6751	6.35925	4.502	9.47196	7.55467	8.52445	5.52683	4.52891
Bra002107	9.27334	3.4991	0.900626	1.43543	0.330348	0.211949	0.258012	1.23704	0.698784	0	0	0	0.390016	0.164233	0	0	0	0	0	0	0	0.636715	0.0971685	0.144233
Bra002110	9.68901	6.52784	3.98392	5.902	6.03853	5.61341	5.14309	4.91933	3.53869	7.64378	5.09043	4.29956	3.97554	2.45009	9.44481	8.05577	8.53979	4.38398	6.06822	3.92775	8.23201	5.54768	6.08696	4.60964
Bra002111	0	0.406939	0.105264	0.103501	0.617789	0.312435	0.161532	0.172014	0.0277225	0.34464	0.180079	0.149614	0	0.061874	0	0.064215	0	0	0.311632	2.84729	2.08628	1.08365	0.139868	0.159638
Bra002112	3.88881	8.29002	6.56206	5.01075	6.87441	6.68809	6.51482	7.54291	4.45716	12.1931	8.61153	7.44408	4.84909	4.76777	9.75002	8.09616	6.30564	0.96672	3.72964	26.3885	22.0447	20.3585	7.94498	3.26706
Bra002113	55.5935	83.8706	181.678	52.7138	238.27	239.127	176.852	36.3348	15.6116	104.257	189.39	119.043	12.7368	6.1516	12.3925	19.4224	15.4091	3.26106	4.08102	10.755	6.52542	17.1975	1.0296	2.57394
Bra002114	14.5927	11.9154	9.73396	8.97868	12.2591	10.3941	9.83217	8.1881	7.00085	6.85313	9.26099	9.8931	9.22466	7.31081	7.00717	9.23827	10.4359	10.4962	7.96584	7.93418	7.39266	8.44223	6.65553	7.52159
Bra002115	2.62421	1.79097	1.57965	2.67784	1.32566	1.04533	1.8401	3.51461	3.85018	1.27109	1.32494	2.05178	4.47251	4.83034	1.74897	2.53793	2.59284	4.47313	4.17055	2.40261	1.78607	2.73268	2.70146	2.81799
Bra002116	267.505	194.113	211.442	460.609	143.974	187.654	262.888	749.829	913.062	152.219	153.574	154.225	300.635	504.394	50.6711	54.6253	47.5482	72.7615	78.6659	62.1441	46.5862	72.1164	52.1726	40.6651
Bra002118	7.59085	5.15798	5.02637	5.03946	3.83152	4.45886	4.06911	4.15479	3.18862	3.07769	2.39825	2.4675	3.52104	1.88016	3.19905	3.21581	3.08168	3.14204	3.40773	3.30714	3.67813	3.35283	2.83447	5.65132
Bra002119	20.031	30.0677	19.0918	22.5805	9.45872	13.877	12.7607	13.7544	17.9344	3.72795	6.701	5.76848	8.06494	12.2296	3.09365	3.85985	2.79856	2.09986	7.04434	22.6199	12.9129	11.7861	10.528	16.0982
Bra002120	0.369679	1.21057	1.23138	2.80177	1.30871	1.33248	2.73125	10.8728	4.81888	3.07037	6.53932	7.63823	30.4014	9.60907	1.87396	1.56592	8.77657	34.7692	6.55299	0.27274	0	1.11141	17.7101	10.154
Bra002121	0.123921	0.368557	1.05065	1.57616	1.04829	1.54264	2.73182	10.732	6.85285	6.21755	6.48585	13.9376	32.2485	10.2064	2.60807	3.46721	6.00285	26.5376	6.09466	2.17861	0.221968	1.29267	16.6277	10.2834
Bra002122	0.136841	0	0.140497	0.179856	1.403	0.0884265	1.12922	4.2275	1.82154	1.04796	2.87884	4.33837	15.817	5.06603	0.238244	0	1.25166	15.3599	1.98968	0.383205	0	0.749834	5.1438	1.33734
Bra002123	0.081502	0.963479	0.236632	0.241654	0.352312	0.229854	0.749783	2.27988	1.02244	0.661201	1.29995	4.2959	19.1146	3.45928	1.10247	0.871382	3.02698	14.095	1.88742	0.160907	0.0786965	0.906928	4.335	2.56335
Bra002124	4.55731	4.82954	4.02945	5.65721	2.0816	2.49735	3.42682	15.821	9.29006	5.50423	11.7355	14.6078	34.4072	14.9219	3.38769	3.87812	10.9739	24.5318	3.48476	1.13975	0.644187	2.17515	11.4061	5.05075
Bra002125	10.4365	13.9881	6.23352	10.1369	2.53642	5.48607	5.33914	11.7114	6.51142	4.13407	9.12874	12.5637	26.6101	12.9766	3.74862	4.4792	8.38992	28.2268	6.83703	1.52629	0.563585	4.4505	19.3417	13.8389
Bra002126	1.70941	0.550696	0.557374	1.50682	1.32082	1.04502	1.53942	7.52654	3.44918	2.71637	4.48135	6.69438	20.42	7.61617	1.45952	1.05164	4.77491	19.8866	4.73388	1.09565	0	0.975865	9.19176	4.19317
Bra002127	2.32399	2.89531	1.62369	2.23871	1.32604	1.94567	1.62356	3.32123	0.921134	1.6672	3.69185	5.82217	6.26183	3.55333	1.55008	2.00079	3.65568	5.55353	1.9743	0.343949	0.162366	0.550829	1.79846	1.12077
Bra002128	4.20286	1.81762	0.425663	0.686951	0.139716	0.130458	0.482778	4.55044	3.1572	0.565806	0.692776	1.69761	6.28283	4.20902	0.054888	0	1.31814	2.62572	1.69151	0	0	0.039191	0.630248	0.497642
Bra002129	13.3969	8.3828	7.85735	8.60712	8.77581	9.90603	8.91108	13.5272	8.41085	9.87123	8.89741	8.1568	16.2328	8.00961	6.77771	5.76816	5.75687	11.1806	4.24946	9.09962	10.8105	8.86707	3.70881	1.86625
Bra002130	0.223064	0.592301	1.86287	2.06397	0.696029	1.97964	2.70463	7.28042	5.30047	2.69543	5.70799	8.32277	13.9617	11.2151	1.06339	3.16777	4.57934	18.5938	4.3428	0.9025	0	0.445232	8.50371	2.27976
Bra002131	0.52085	1.82423	3.5421	4.3445	1.34741	3.14555	5.01431	11.0167	6.77602	4.06617	7.08776	11.7121	26.1892	7.93187	2.65113	3.33154	6.51764	22.5618	5.89008	1.44243	0	1.07029	6.36988	3.64504
Bra002133	25.7412	35.1287	47.8843	23.1001	65.1391	54.2533	56.0554	25.3763	22.8024	46.9999	72.3017	65.3681	35.5689	23.4899	67.6348	70.275	77.2405	56.6624	53.6802	72.5286	56.7069	56.7983	77.2032	63.2473
Bra002134	1.60473	1.48428	1.79181	1.19733	0.89914	0.770139	1.66155	1.02769	0.494862	0.522756	0.440562	0.781381	0.561545	0.694017	0.276649	0.539957	0.192736	0.599391	0.440528	1.25798	0.472018	1.19359	0.283641	1.14897
Bra002135	8.88298	10.9923	9.4423	10.6568	9.41277	8.78164	8.92657	11.3102	12.089	13.5058	10.9112	13.6264	19.8748	13.4509	18.1682	21.7324	18.8412	19.4579	18.8663	18.9366	17.7795	16.7302	18.9928	20.3485
Bra002136	0	9.3598	0.149548	0.417739	0.196067	0.359978	0.223427	0	0.175849	1.18416	0.606985	0.787231	0.281568	0.114168	60.4115	30.8341	37.2487	0.143032	21.6462	133.936	102.474	97.3562	3.81982	1.21269
Bra002137	17.484	14.8524	13.6224	8.08608	23.4863	20.4963	15.3351	10.3672	6.38712	27.7404	22.8553	25.0066	19.0118	9.17329	31.3116	23.6654	37.0449	35.3329	20.7773	39.5297	40.7144	43.0478	36.9976	24.0535
Bra002138	14.2616	29.5325	20.4607	38.0517	39.3877	25.8974	29.8728	27.9057	33.9192	73.6641	59.3425	51.7533	50.5957	34.2762	69.3787	72.6783	76.0766	92.036	68.034	95.5553	132.656	89.5741	123.572	116.555
Bra002139	70.2941	58.9445	65.8272	28.9834	63.1445	53.3431	53.1998	41.055	26.1899	64.6705	64.6436	70.3039	36.6046	40.3561	79.9516	73.4277	53.0583	48.6143	36.6387	85.291	78.7175	68.2912	71.7313	55.3318
Bra002140	9.27816	6.52472	4.25981	5.0462	5.17817	4.72314	5.54885	8.18302	5.97535	6.32421	5.42518	6.46634	10.7535	8.38813	10.3491	8.54401	10.0132	12.2076	8.27713	16.0495	14.1472	13.0929	10.4421	9.6823
Bra002141	24.0334	18.0264	22.1367	14.4427	32.2093	23.6578	25.6754	21.3099	15.9801	38.4329	28.4119	29.4233	27.8779	19.5324	24.0307	24.6644	22.5823	20.8568	17.7069	21.2564	20.6222	20.113	19.2343	20.2056
Bra002142	11.0577	11.3024	11.7839	8.00744	9.15685	9.88116	11.4511	6.56621	4.00326	5.05831	6.93529	5.27969	7.57205	2.63763	2.99282	2.66328	4.91999	4.34456	4.14163	1.62665	1.53056	2.42782	1.74685	1.33997
Bra002144	27.5003	21.4901	19.5309	16.3965	16.7638	20.0615	20.8952	24.0624	27.012	19.9335	18.9289	21.0297	15.9669	30.6349	17.7226	17.4891	14.1157	13.4869	12.332	15.1047	17.3423	18.2326	15.8245	15.0617
Bra002145	0.406249	4.22399	0.326273	0.119893	0.651155	0.365032	0.267194	0.531964	0.272386	1.82288	2.23278	1.39837	0.98422	0.0486195	22.1281	17.9322	21.4245	7.14643	10.6508	52.3024	31.4897	55.5684	17.3465	8.71246
Bra002146	19.0219	19.0654	13.3322	22.2459	17.6199	15.7966	15.092	18.4933	20.5084	22.2714	21.4644	26.2132	21.1561	22.9262	30.4561	28.2837	26.8501	22.4295	18.4791	31.7849	37.0362	29.3918	33.7158	32.3688
Bra002147	6.52153	5.49313	4.87477	5.23975	4.93041	4.03553	4.14191	3.97548	2.70318	3.01004	3.97775	5.10206	8.33314	4.4861	6.58852	6.62558	9.82628	25.4589	17.3201	13.7378	10.1742	15.2803	31.0271	26.0084
Bra002148	1.44934	1.95602	0.121095	0.310026	0.126437	0.202143	0.0362665	0.446253	0.86391	0.714458	0.507059	0.516442	1.69977	2.75598	5.28834	3.77922	3.66356	8.01406	17.5352	50.2106	57.0706	72.0144	33.0466	46.8808
Bra002149	5.61765	3.26395	2.50698	5.2766	1.67728	2.23639	2.88608	4.89161	5.74341	1.95942	2.13166	2.65251	5.65301	5.75074	0.983369	0.985491	1.11303	3.76101	4.50789	0.339998	0	0.707506	1.69776	1.90816
Bra002150	21.1239	23.0808	17.2304	38.9489	9.13669	11.391	17.179	34.3222	46.5149	15.1084	15.0856	15.3646	24.3392	34.3686	11.3292	11.1805	10.7421	15.1315	15.4372	11.8413	12.0708	13.4035	13.3896	13.6023
Bra002151	7.45349	9.77055	2.36604	8.38479	4.33819	2.40733	1.59193	5.07392	6.57991	4.80271	2.82196	6.13205	16.0637	16.5925	12.2909	11.7246	24.2175	41.7946	30.2937	40.6653	37.2583	41.2068	21.8755	21.7296
Bra002152	28.4935	37.0024	26.3775	45.6814	14.3158	17.6853	28.8306	37.4726	43.8591	16.2367	20.4329	25.5277	43.7977	40.7475	22.3356	23.8278	31.8949	35.7429	42.6545	30.5186	26.8938	33.8613	42.8396	64.5426
Bra002153	0.543227	0.778959	0.746019	0.327553	0.702303	0.974804	0.748157	0.514255	0.426205	0.59331	0.70423	0.91576	1.13676	0.452653	1.16085	0.935818	1.28048	1.86338	0.993267	0.77721	0.941673	0.852933	0.948586	0.95793
Bra002154	3.20606	2.62492	2.38456	1.37279	1.65394	2.02337	1.79497	1.14569	0.698137	0.50827	1.14667	0.751888	1.5373	0.58127	1.76035	1.3477	2.25335	2.04562	1.62304	0.928023	0.651985	1.4097	0.99359	0.817743
Bra002156	22.5809	21.8947	22.6127	38.3016	17.2064	22.3108	22.3229	27.2976	42.0846	10.2162	14.3169	10.6638	10.4243	13.9248	4.11193	5.1055	3.30814	2.73677	3.67355	5.63085	4.91986	5.69476	4.98275	4.70734
Bra002157	15.2158	12.9729	10.0943	13.7116	8.81152	10.3496	8.98546	11.959	14.1318	6.80602	9.18027	8.64956	7.75652	9.51599	7.90882	6.72705	8.06412	8.54197	7.96515	8.1375	8.27752	7.52853	7.03758	7.56749
Bra002158	9.0241	5.86083	5.32229	4.07423	3.56476	4.57019	3.90525	4.32564	3.01254	2.78409	4.01941	4.0565	3.1787	4.23048	5.18881	4.4772	4.57715	3.96798	2.38082	3.70636	3.73841	5.22682	4.58089	3.00354
Bra002160	11.7695	12.0272	8.63152	4.79341	3.20889	5.78748	4.69124	3.71264	1.67016	3.4844	3.88604	6.26821	6.49412	1.78966	3.00219	3.33008	5.78465	2.89356	0.955612	1.09573	0.432427	2.20042	0.406324	0.29714
Bra002162	2.87613	7.1463	5.18172	4.75211	7.7983	6.88092	7.72183	10.1556	9.19117	15.5776	11.875	13.3101	19.8993	22.5556	26.8471	22.3255	25.0356	30.4282	29.0993	40.8638	48.0881	37.7785	37.7367	52.2937
Bra002163	33.1313	24.1788	30.329	28.9508	19.5918	23.8212	26.3466	34.5425	37.4873	11.8361	25.1375	23.9611	34.9674	28.1139	5.64123	7.42963	10.7711	38.5135	35.3815	20.1079	15.5885	24.7959	33.5227	49.1844
Bra002166	9.81767	8.51382	7.93364	6.47752	7.2133	8.19785	8.83449	8.69051	8.61322	7.63181	8.24548	9.62273	9.80877	10.0138	11.8347	12.1246	12.853	11.1408	12.1025	12.5818	13.2242	11.4215	10.8502	10.4824
Bra002167	6.9571	6.69654	10.4511	7.65712	12.182	13.4262	9.3935	11.7847	12.3337	7.38686	9.08098	8.01107	7.69083	6.75017	4.17371	5.61893	5.93025	4.35345	7.18881	2.90395	2.17095	2.70762	4.06827	3.95059
Bra002169	4.06538	2.42171	1.85958	2.3927	0.82955	1.86476	1.37717	1.35727	2.02826	0.426963	0.567625	0.433641	0.292875	0.75977	0.239313	0.336615	0.128104	0.152294	0	0.136923	0.031211	0.408423	0	0
Bra002170	31.9839	25.0279	22.5435	19.8183	17.7279	17.2677	19.8605	20.2869	20.0699	13.8664	24.9522	22.7097	24.5699	27.3407	15.9709	16.0648	16.618	22.6417	19.4711	11.1186	9.18597	12.9111	11.0187	12.4849
Bra002171	0	11.6669	0	0	2.58761	0.431493	0.16293	0	0	7.28348	9.88383	1.59229	0	0	10.3812	9.23432	2.02433	0.028683	4.58673	90.6997	61.8508	52.9829	5.00259	0.473195
Bra002172	12.3777	8.82815	8.75216	9.29938	8.96853	7.85694	8.99027	10.8995	9.66368	12.0078	11.288	12.6783	11.6006	11.267	11.8871	11.5048	12.4978	14.0011	12.1013	12.62	13.5857	12.3578	12.6726	12.7505
Bra002173	23.4367	15.6537	12.8274	10.9282	5.06397	8.32288	8.74698	9.18378	11.5559	2.03425	3.7545	3.36313	3.66475	5.26486	2.42216	2.67015	3.03293	3.0392	1.93491	2.88677	2.85815	4.9993	1.63671	1.41087
Bra002174	2.80194	5.34693	2.77357	2.08422	3.1135	2.83891	2.53556	3.47124	1.71136	2.86837	4.38698	3.86818	10.3202	4.86515	14.4018	11.2051	17.2597	30.2086	28.3478	33.6274	29.771	33.6555	29.8576	34.7287
Bra002175	10.0996	9.40646	8.73839	5.35372	13.9756	8.41518	8.58416	6.54044	4.06416	7.27752	9.79967	10.9755	10.4016	8.50426	25.7468	20.5043	32.2361	20.3603	16.9874	25.2345	19.7745	29.8554	46.1094	30.4433
Bra002176	10.6777	12.6638	6.79706	9.50861	9.26002	6.38966	10.5846	11.1876	13.3502	11.9502	20.4707	25.127	31.5929	28.2819	20.1622	19.7121	29.4443	49.2596	33.341	69.9065	41.4899	56.2834	83.7517	57.1504
Bra002177	5.87075	7.91275	17.9928	4.42207	25.9581	28.3968	22.1498	5.01224	3.10177	24.3088	27.088	22.3426	4.66318	2.85226	7.18703	8.28301	5.76205	1.87556	2.37919	5.17804	5.67701	4.7374	2.93954	4.58631
Bra002178	19.4917	18.3091	5.22412	6.48104	7.24996	5.27703	6.19834	7.09921	5.75842	10.8125	11.8389	11.7957	25.4181	36.4505	13.9311	8.22627	20.6885	43.4602	43.1725	107.902	120.005	111.738	158.243	110.905
Bra002179	31.0028	18.8977	17.6093	10.2107	21.657	19.6772	17.211	16.6952	12.1594	35.2268	31.7226	42.3334	68.9324	46.3348	25.7026	25.477	46.1567	100.006	53.9281	38.9108	25.2359	32.6628	67.1772	59.4559
Bra002180	13.163	2.63531	2.24915	2.15245	2.08144	3.00151	3.67922	7.30056	2.34267	5.21563	2.68379	5.20113	7.41638	6.42539	3.0129	2.34062	3.4556	8.3195	4.80959	0.327643	0.630889	1.91673	5.68311	2.83475
Bra002181	18.5044	10.2121	4.88207	8.07553	1.03189	2.98354	1.96047	2.52023	2.81951	0.450835	0.476363	0.342799	0.667549	1.61317	0.272479	0.230141	0.448149	0.385524	0.371887	0.336201	0.269309	1.83432	0.237971	0.110251
Bra002182	4.06729	1.85252	1.00586	0.901446	0.209183	0.712876	0.473162	0.364008	0.300422	0.0802785	0.157468	0.081397	0.0899835	0.0363515	0	0.0283775	0.0326515	0.0348675	0.034039	0	0	0.24399	0.058454	0
Bra002183	2.71828	1.3836	0.97636	0.664206	0.08592	0.495015	0.532183	0.191136	0.0944475	0	0.0830655	0.034054	0	0.026468	0	0.0274935	0	0	0	0	0	0.19061	0	0
Bra002184	25.5227	27.0455	18.1475	32.634	15.2789	14.5991	17.2642	13.1848	13.0856	9.77647	7.98742	7.31535	13.3718	5.96367	11.6973	15.4067	20.004	7.69625	14.6099	7.27132	7.24979	10.0017	7.8515	8.62707
Bra002185	26.8042	26.3617	25.4661	34.4154	19.5677	27.2182	27.3034	24.9833	31.8153	9.31557	17.4787	15.1601	28.5671	15.4035	4.05822	6.02363	6.73408	17.3012	13.9328	7.37753	3.36727	9.585	6.86604	8.817
Bra002186	113.059	111.218	120.297	139.627	138.506	113.987	132.718	144.305	131.599	156.513	163.831	194.093	232.967	167.831	160.802	178.733	174.078	228.565	196.365	153.391	157.099	153.697	252.05	267.173
Bra002188	13.4955	8.91921	7.13436	6.2523	7.81102	7.80706	7.44292	8.70628	7.26725	8.67601	7.68041	9.03391	12.5191	11.3097	15.1707	13.2344	15.2073	13.8015	12.1777	11.4519	8.90928	10.0676	9.67792	9.80755
Bra002189	6.92794	14.0172	0	3.96243	0	0.181088	0.293123	2.01	6.43814	1.99714	1.17703	5.7285	65.4267	153.16	80.1926	48.8987	74.8323	251.197	249.216	126.727	90.4101	112.922	236.641	322.133
Bra002191	3.69957	4.27207	8.90573	1.18676	6.23197	8.76257	5.31834	1.0969	1.01101	1.87798	3.60673	3.33584	0.277265	0.100249	0.214002	0.64452	0.348594	0.046176	0.186064	3.95335	1.79631	1.76944	0.772405	1.77099
Bra002192	71.2743	69.188	56.0147	74.9748	43.6771	43.7265	58.9744	69.8736	61.1199	55.9467	45.0686	48.1762	77.6968	56.4067	43.0003	39.4951	51.8622	51.0247	53.8188	58.0865	48.639	44.0112	27.2969	25.0763
Bra002194	2.57863	1.63195	1.57507	1.61263	0.42242	1.04533	1.15128	2.20166	0.6855	0.095286	0.274321	0.31507	0.426462	0.0434015	0	0.020407	0.0570825	0.25487	0	0.0561555	0	0.245214	0.078338	0
Bra002195	47.9218	41.1626	32.8406	25.4722	38.9235	35.0155	36.7725	37.1565	38.0063	43.3645	61.4713	60.8959	44.0969	45.4404	70.1732	78.4453	58.5553	44.5183	41.6543	77.6761	83.5628	69.8	72.406	68.5729
Bra002196	9.79769	7.89087	8.6624	4.87755	7.00056	8.13649	6.53452	5.55542	3.56689	5.685	5.22986	5.98415	4.52049	3.99643	6.58374	6.31894	6.13876	5.49359	5.28028	6.22901	7.6097	6.43512	6.2859	5.37507
Bra002198	11.736	12.1923	12.6641	10.3437	16.3463	16.0775	14.7493	21.7921	16.9662	23.0845	24.3106	33.2562	28.277	18.8233	13.5103	15.6056	13.1614	8.74853	7.42205	2.9587	2.26113	3.76756	5.01642	6.38943
Bra002199	5.14136	3.97449	2.74305	3.57497	2.92234	2.81613	3.22445	4.78956	2.79523	4.19127	4.23804	6.17735	8.53283	5.91101	5.83639	6.29342	8.54318	11.251	12.2546	7.46544	6.06699	6.73325	6.17784	6.29455
Bra002200	36.1095	23.7588	23.27	16.5211	34.0275	28.1283	27.0917	23.582	19.7508	45.9208	33.4268	36.6247	30.8633	25.6086	40.0244	37.2282	33.8406	29.8588	20.9568	28.4566	29.1675	29.083	33.838	29.3738
Bra002201	21.5665	23.4803	22.9083	28.3997	22.1074	17.8457	25.6562	32.0467	32.7675	25.1169	23.4935	28.799	36.5964	36.9517	55.746	57.5803	60.9048	47.0232	65.7641	43.4612	46.8341	48.9157	41.077	38.9961
Bra002202	1.72693	1.22537	1.3594	1.29217	1.0359	1.19989	1.44795	1.18084	1.2303	0.651469	0.950024	0.775757	1.04997	0.893827	1.71068	1.47465	1.94331	1.9764	2.87651	0.782235	0.704202	1.63645	0.973758	1.06248
Bra002203	5.00388	3.89811	4.23402	4.52883	4.59725	4.46027	7.08886	8.20482	5.44969	9.63403	8.64061	14.2306	19.0904	9.91778	5.09595	5.54132	9.91237	14.0617	10.9836	5.72091	3.39357	2.28775	5.21193	2.46446
Bra002205	4.70133	4.77167	4.41985	3.40209	7.51426	5.87524	4.89197	3.35397	3.80763	15.3699	10.4698	11.6905	8.05364	5.25426	14.5221	12.16	13.1029	14.3821	9.46177	14.157	16.0748	12.8707	13.1527	12.9006
Bra002206	8.59152	7.75836	6.26472	10.8812	3.57046	3.57755	6.19577	11.0572	9.64629	3.34075	3.6509	4.48763	11.5601	8.47353	1.29377	1.53246	3.15267	7.51638	6.52532	2.01344	1.63457	3.03968	3.36176	4.64789
Bra002207	11.0503	14.8339	13.6011	11.9723	14.1093	11.768	12.802	12.1359	13.1445	13.5661	18.2105	16.9669	15.5633	12.0997	19.3958	21.4904	20.3837	20.6775	19.3142	19.2803	22.5673	22.6749	14.8245	14.5081
Bra002208	18.3961	25.0395	21.7764	24.4889	21.5217	20.404	24.2671	18.06	23.6164	22.0897	18.226	19.1681	21.5506	20.7461	25.6881	28.4803	27.0599	21.638	26.7713	22.6596	24.6667	25.7608	25.7444	27.0347
Bra002209	102.547	60.3736	59.0291	60.1514	33.7553	46.8291	53.8861	59.7457	44.959	27.5322	42.0276	49.1753	64.7706	56.3291	12.9125	14.4414	19.6373	38.9737	30.5931	3.95314	1.8144	15.4091	8.76346	8.40326
Bra002211	0.188113	1.72954	0.681087	9.01943	0.0570065	0.0304945	0.375954	0.735231	7.39306	0.092066	0.139413	0.427698	0.494385	1.32311	0.390711	0.512665	0.862129	0.294017	9.12873	2.19977	2.45741	0.50962	4.43533	9.9193
Bra002212	2.75058	14.9679	9.69956	55.9657	0.212749	1.95372	7.99827	20.9412	46.9582	0	0.653861	0.997433	19.7466	32.6983	0.0875005	0.202426	0.89088	5.45468	71.5754	7.85187	0.0791295	1.30206	5.8195	14.686
Bra002214	29.261	55.0167	10.3608	17.0241	19.5397	11.061	19.7287	36.4394	20.4075	56.2496	35.3209	39.1005	43.691	34.7239	40.8529	35.5851	48.0973	42.7626	53.1529	295.343	302.111	216.913	71.1165	40.7681
Bra002215	18.1938	13.5861	13.5737	14.6297	13.8691	15.7616	14.7999	16.6591	16.3286	20.0616	15.7657	14.7231	11.7944	13.4337	11.6372	10.4373	7.83371	7.21905	6.76098	6.50791	7.82807	8.83424	6.51884	6.61961
Bra002216	382.23	414.434	245.754	239.684	380.931	292.239	347.685	377.204	296.666	686.578	632.582	688.845	573.097	639.862	1461.6	1166.75	900.544	703.583	793.31	1924.91	2245.51	1773.39	1451.09	1235.87
Bra002217	0.932068	0.437775	0.283733	0.723256	0.336625	1.07028	0.628891	0.967287	0.563358	1.00105	1.31885	0.966697	0.279907	0.485359	1.41414	0.969471	0.682104	2.37447	0.305003	2.63866	3.4456	1.79769	0.932127	1.19208
Bra002218	5.23663	4.85377	4.40088	5.43572	5.38319	4.92346	4.36245	5.93593	4.99164	3.80362	5.6239	4.22149	7.88716	4.86777	2.9886	3.25586	4.36648	5.5075	3.00947	3.18718	2.05636	3.90889	4.42725	2.62923
Bra002219	44.5262	40.8088	39.9328	30.5547	59.8678	48.8894	41.5056	30.0052	32.166	60.3574	54.082	50.5033	34.4727	28.0865	51.4753	47.5078	45.3596	41.8999	35.5768	43.0274	37.9379	46.0309	46.7322	36.0511
Bra002220	5.23053	23.9614	43.849	26.8803	52.8905	47.7818	54.5703	28.9764	39.3228	46.5173	109.049	118.845	77.8686	90.7547	83.0637	104.717	93.1448	94.8314	73.6977	43.19	54.0221	57.2317	60.6682	55.6575
Bra002221	5.3085	16.2121	37.6113	3.01061	38.6109	43.4097	32.6367	3.90722	1.08864	26.2007	46.7426	42.4611	6.17096	1.12661	13.4717	17.0118	17.9276	7.60685	5.73638	1.62092	1.33173	4.7558	3.1614	2.96781
Bra002222	6.72223	6.24936	6.33571	5.35226	2.90432	5.52762	5.54098	5.39751	4.38604	1.18011	4.11174	1.45388	1.77608	0.968692	0.0515965	0.688628	0.515064	0.730024	0.2336	1.88248	1.19731	2.73186	1.07946	0.965758
Bra002223	28.8051	36.479	32.4614	36.741	36.4015	31.2554	37.2098	38.6632	32.6521	53.8931	46.8128	55.9122	70.1372	49.5968	88.2687	98.3906	117.301	111.51	141.193	50.9282	53.1497	53.4292	69.7491	71.0769
Bra002224	14.0286	12.103	12.3804	8.69667	12.6665	14.1606	13.1821	10.4115	8.02663	21.8498	18.4688	19.6991	17.1415	13.42	14.2209	14.9488	17.6907	17.2218	13.6903	8.31189	8.69563	9.22566	5.24602	5.90277
Bra002225	32.8002	25.4051	20.8705	27.6593	8.51269	12.8148	16.1101	18.4695	23.2521	3.5922	7.65931	4.7855	8.38166	9.0581	5.05305	5.35588	4.19938	4.97981	5.04425	4.21944	2.59555	7.31327	3.05091	3.07117
Bra002226	9.07276	6.52263	3.44419	7.20717	1.1977	2.62733	2.16841	1.29224	2.02556	0.33634	0.837877	0.559704	0.423294	0.412631	0.266421	0.252995	0.235747	0.640332	0.11201	0	0	1.1884	0	0
Bra002227	56.4254	34.2524	27.5208	38.9753	18.9853	22.483	24.8483	38.5313	42.2846	13.2311	16.8598	20.4303	24.1882	33.2194	9.26792	11.077	10.0504	15.1918	11.6865	7.48747	7.10141	12.9451	13.0146	13.1448
Bra002228	32.2855	28.369	31.1221	19.1063	39.5201	34.0858	29.5085	22.544	19.4513	36.5264	34.6043	39.0974	25.1751	20.9376	30.7961	32.4107	33.7142	35.7029	24.0517	25.7001	21.6107	28.8221	31.7037	21.085
Bra002229	21.4665	8.42084	2.68816	5.59575	0.719738	1.65511	1.07148	2.25106	2.93506	0.322093	0.593099	1.86478	1.96813	2.44841	0.0433035	0.060635	0.31476	1.01654	0.194559	0.151239	0.048326	1.96993	0.176638	0
Bra002230	21.9516	16.0816	13.3831	12.3496	11.8662	12.2964	10.7001	8.48394	7.47136	10.2705	7.91694	8.17635	6.6532	7.24232	8.83587	8.31489	6.55049	5.67912	6.63922	8.52343	7.46183	9.91138	9.54221	6.31158
Bra002232	16.4779	14.3455	12.8173	11.7726	11.43	11.8595	11.8259	11.911	12.9409	8.63282	12.3763	14.1711	18.6758	19.4436	9.51718	9.81737	12.7937	18.9488	18.2603	5.54954	3.25025	6.69544	10.6148	12.0888
Bra002233	17.2715	11.5459	11.3333	9.65514	11.0946	13.1167	10.9476	14.0211	13.5672	15.0773	12.4782	14.9595	13.4011	18.0855	18.6504	15.6415	13.3816	14.0527	13.893	16.2861	21.0765	16.7246	17.4825	15.8378
Bra002234	0.30497	0.28294	0.239398	0.112217	0.255099	0.219422	0.18067	0.414312	0.14536	0.897742	0.667684	0.678106	0.614211	0.497135	1.40778	0.9794	1.58429	1.60026	1.20239	1.81118	2.1012	1.88861	1.1779	1.01337
Bra002235	1.36576	0.877601	0.428956	0.556531	0.078767	0.195534	0.284724	0.589771	0.539194	0.0570345	0.126747	0.122812	0.397027	0.438057	0.0153625	0	0.112351	0.22864	0.057701	0	0.04325	0.111233	0.118406	0.043712
Bra002236	41.8561	36.5292	27.089	31.0849	13.2812	15.8267	24.8223	28.0371	37.5975	7.1059	10.1081	14.5154	20.5855	29.8639	4.70156	5.131	6.38298	10.6857	9.20739	23.8568	11.2312	16.4355	34.5921	42.9803
Bra002237	33.0195	35.7344	34.1262	23.4737	41.385	38.0979	36.7405	30.6017	28.8187	34.5715	40.3993	38.2642	36.033	29.5155	40.5638	39.325	50.3744	50.1903	44.8357	43.965	39.6656	45.2829	60.8585	56.2229
Bra002238	2.4447	3.70094	6.5293	2.07839	7.82535	9.22635	7.08407	3.46802	2.78037	7.41799	7.4502	7.83657	5.36393	3.38675	5.16578	5.38575	3.96427	4.85475	3.54104	2.45604	2.09402	2.58949	3.02456	3.08502
Bra002239	11.2206	13.1342	12.4531	9.99816	13.1134	10.9691	12.9575	12.2089	12.5989	7.48533	12.9406	11.3862	9.66854	10.5969	15.9607	17.754	14.5289	8.48546	8.36007	12.3331	14.5195	13.4186	8.67519	12.2115
Bra002240	1.88046	2.06957	0.900597	1.00137	0.105968	0.35743	0.343337	0	0.213212	0	0.0294245	0	0.0476255	0	0	0	0	0	0	0	0	0.304455	0	0
Bra002241	573.233	539.15	616.966	629.135	721.59	704.14	675.737	566.346	559.023	757.659	811.959	647.461	648.469	493.875	501.393	478.815	420.812	654.891	465.534	359.013	372.527	383.745	451.85	502.043
Bra002244	4.31521	6.94279	7.63216	4.26216	5.36504	6.39525	6.29355	7.11756	3.38562	2.6619	5.31919	5.35744	5.71381	2.91746	1.31237	2.45296	1.06712	2.74575	0.652843	2.44807	1.10964	1.21342	0.651984	0.784408
Bra002245	234.343	156.954	114.061	194.412	85.6111	93.4071	134.284	245.633	333.937	86.4628	90.141	102.466	140.359	308.628	64.9319	62.1117	49.0562	74.5619	82.422	61.7094	70.2882	77.3577	82.4601	79.8767
Bra002247	0	0.170032	0.0714455	0.0223055	0.684404	0.530462	0.13859	0	0	3.30078	2.00615	2.42213	0.0697945	0	2.29163	2.05436	2.49661	0.0921985	0.104747	0.676295	0.774254	0.829702	0.0487645	0
Bra002248	1.58322	3.68094	0.897165	0.299584	2.4856	2.12806	1.79405	1.21791	0.675443	5.28951	3.12929	4.88229	0.800146	0.307459	11.3684	8.68166	8.24541	4.53946	5.88352	23.2946	25.5551	23.0471	22.1503	13.3629
Bra002250	13.5377	14.1408	16.518	8.93991	11.2886	15.7288	12.7302	9.20416	8.09712	11.394	11.4965	9.04993	7.57864	7.67317	9.66791	9.45113	8.87153	8.10347	5.32528	9.33105	9.64514	8.71239	5.54434	5.17383
Bra002253	6.16484	5.49437	5.03894	4.71492	5.34894	5.43966	5.67326	5.08403	3.58545	4.51807	4.89809	4.59949	5.1345	3.70637	3.59004	3.30038	4.08306	6.104	5.61437	2.33417	2.23435	2.58899	3.42067	2.77281
Bra002254	31.1686	23.3562	28.6297	22.6339	32.4295	26.9297	28.8517	32.2601	37.6422	23.9168	36.4474	39.3811	38.1551	38.7317	23.0993	25.875	25.1972	31.4065	26.1216	23.7759	21.1519	22.0064	30.5496	26.9743
Bra002255	106.526	84.4862	79.1539	78.817	45.4881	64.9275	61.3597	85.5339	110.068	50.3268	54.6241	43.3608	48.541	81.5083	34.7455	32.1899	23.2425	26.5001	31.8691	24.8542	28.8338	32.7046	19.0924	20.3631
Bra002257	10.0657	3.41833	6.75236	0.743327	3.82786	6.22574	4.31639	1.06229	0.481872	1.56547	1.38788	0.991049	0.546759	0.157288	0.226197	0.95019	0.085076	0	0	0.0402725	0	0.279448	0	0
Bra002258	26.3783	37.4361	72.9597	24.7094	49.7099	70.4733	57.3616	19.459	14.9325	17.7935	32.3448	18.0107	6.26429	5.14896	11.0907	10.5813	9.10811	5.32017	3.23517	10.3347	9.64972	12.435	10.9062	8.73938
Bra002259	139.369	119.558	134.718	119.172	151.016	149.75	135.747	129.823	171.778	232.341	186.54	185.946	130.849	142.039	105.817	105.809	80.2338	80.3182	56.7523	55.5587	60.0411	61.8387	55.9251	67.4618
Bra002260	122.025	80.6408	67.3055	160.947	68.9955	67.7858	87.1509	201.385	281.964	169.848	115.548	157.001	262.289	480.436	94.7768	91.6851	96.7992	239.644	254.3	67.4564	56.449	60.8821	110.569	184.62
Bra002261	504.503	334.066	283.051	601.251	266.568	274.973	338.053	771.614	1025.88	617.656	443.437	573.27	825.457	1736.55	361.334	345.122	311.006	724.056	737.232	222.25	207.058	224.993	402.994	602.364
Bra002262	0.060371	0.131671	0.140163	0.683394	0.0929115	0.005984	0.0251465	0.098437	0.57032	0.255028	0.211362	0.161655	0.804362	0.230326	0.133673	0.270217	0.662653	1.79588	0.994637	0.407482	0.452416	0.793515	0.280529	0.559129
Bra002263	35.0195	30.8496	30.7058	22.864	44.1726	44.5783	36.0217	37.4252	49.3089	65.3651	51.5165	70.5899	68.8525	113.379	60.4349	56.5161	54.35	142.824	127.968	68.6604	79.406	70.943	137.842	164.428
Bra002264	4.54	6.96511	11.9093	3.80386	14.5862	14.1282	10.5205	3.74987	1.55647	11.0781	13.9162	11.6168	3.57165	1.75762	11.3919	10.4982	9.51549	5.01879	5.4628	10.8582	11.7489	11.1446	2.93063	2.70107
Bra002266	43.4075	46.6456	33.0543	20.397	28.4237	25.6175	25.1789	19.4903	13.6055	35.4663	27.3984	27.791	19.2313	20.2293	66.6116	58.3591	52.4984	28.6203	41.113	138.162	173.807	154.603	82.7188	45.026
Bra002268	21.0769	11.2327	11.717	15.3386	4.00402	5.38758	7.20446	10.8378	4.75257	1.8983	3.01791	3.53658	8.30034	4.69109	1.73848	1.59674	2.93598	4.42056	1.20486	3.71422	5.01652	3.60126	2.18041	0.862314
Bra002272	24.1565	20.792	19.7915	16.6228	23.6198	24.1956	21.7676	20.3932	15.8993	20.7911	21.8112	21.9247	20.4299	18.625	31.9975	33.2803	35.0525	23.5698	21.1236	23.1987	26.4264	26.095	20.8949	22.4698
Bra002273	20.5152	15.0064	16.2583	14.6417	25.5256	19.003	18.9962	13.8036	13.198	29.4287	17.7617	22.3591	18.5738	15.685	19.5666	15.914	18.081	16.9709	11.838	14.8525	14.7316	14.0389	16.5363	15.3272
Bra002274	5.47204	5.34305	3.68274	3.94869	2.82551	3.78674	3.25582	3.44524	2.64592	2.71157	2.89194	1.93675	2.84205	2.16046	4.61562	3.40976	3.09245	3.72937	2.44869	3.05714	3.06429	4.73571	3.14598	3.122
Bra002275	15.2454	18.5713	17.8982	14.7646	15.3984	13.9158	15.1776	11.9871	10.3412	18.8665	17.1671	15.3067	15.6818	13.0412	18.3466	19.8391	20.6546	19.4193	23.0073	16.8493	11.93	16.1091	18.0077	17.5624
Bra002276	5.25649	9.11345	13.0159	4.76568	16.6814	16.5253	12.9584	3.89003	2.3095	16.7051	13.0962	13.8673	4.67736	2.04592	13.8736	12.1445	15.8086	7.46699	5.86729	13.4248	14.0026	13.7349	5.98193	4.27874
Bra002277	6.89137	5.60722	6.82109	4.49088	5.4942	6.40237	5.73572	5.0374	3.99066	4.34144	4.95811	5.70076	4.17686	4.10308	5.06216	4.04386	6.63774	4.82771	4.18872	6.32597	5.47734	7.55463	5.56479	5.6477
Bra002278	23.4238	16.8731	13.6406	28.0158	11.8756	9.43158	19.2873	31.5712	26.0686	20.0107	13.0966	17.2605	20.6373	24.9213	18.7246	21.2066	14.1838	10.4569	14.9035	14.6883	18.0195	19.2913	19.9542	19.5599
Bra002279	66.9488	62.1903	62.6753	52.4633	52.6875	54.7913	51.7873	53.4099	60.0585	36.4945	45.0063	43.0468	30.7141	53.1491	44.221	39.0273	31.3013	24.261	25.6093	42.1366	45.4838	50.0043	44.5117	38.2263
Bra002280	148.999	218.822	317.666	160.874	472.202	436.486	390.657	147.293	97.3725	372.428	532.296	336.034	159.591	102.588	146.046	152.882	143.573	89.9563	119.822	125.826	121.478	104.95	125.051	129.301
Bra002281	23.0895	21.9382	27.0663	17.1354	33.1247	31.3163	28.493	17.3266	13.9465	28.7366	31.1984	29.9945	15.9757	15.4762	15.1792	17.7464	16.2359	13.5755	12.9256	7.54028	6.88851	11.0749	13.527	12.8476
Bra002282	6.62398	9.8776	16.1012	4.71129	20.495	22.2887	16.0916	4.7849	3.31719	10.8249	17.0558	13.6981	4.18008	1.93614	5.12022	5.80697	6.51878	2.77228	1.7417	2.03923	2.09518	2.66029	0.57263	0.734644
Bra002283	8.40328	98.6794	48.7993	157.121	8.50081	12.2561	16.7966	18.6553	50.236	7.19461	1.20915	2.73384	7.3121	13.2536	10.5143	15.396	9.25675	2.32546	32.1568	54.1597	55.3273	41.9473	70.9986	109.185
Bra002284	2.88098	4.39155	3.79442	2.77906	5.66895	4.40448	4.2267	2.44839	1.51877	2.54218	3.36014	3.41832	4.58871	1.73601	5.96942	6.73872	12.9653	8.43079	7.22154	7.95395	3.87924	7.02403	7.385	5.03836
Bra002286	5.36814	21.5021	5.12885	3.46242	3.70291	4.82145	4.07944	2.6967	2.63345	3.0726	3.16634	3.37026	6.51323	5.92735	26.2463	13.9158	23.3602	29.3484	28.1476	101.537	87.929	97.0163	32.1951	19.8522
Bra002288	0.092183	1.09942	0.173096	0.316092	0.251816	0.195168	0.260228	0.410901	0.169163	0.195351	0.378341	0.307211	3.50685	2.60883	0.287635	0.508659	1.27548	6.04625	3.31793	1.28101	2.92331	1.91198	5.62745	8.7697
Bra002289	19.8646	26.3191	35.2625	23.0916	51.8731	45.7916	38.9194	49.0535	40.9873	51.921	45.3158	51.3377	59.1245	74.6187	55.163	51.5304	44.5378	57.9712	53.0651	38.7904	48.4173	42.0235	30.4516	32.0262
Bra002290	566.89	525.66	522.388	610.242	350.45	438.247	439.223	486.624	496.799	119.14	183.837	129.66	217.811	214.803	56.9082	59.6817	52.4617	75.8953	75.2203	69.2051	69.4771	131.828	56.8608	49.8075
Bra002291	9.73245	7.65947	8.66999	4.6554	12.3618	11.5608	10.5788	6.16283	3.54891	11.2316	10.2486	9.7748	7.75583	6.95063	12.7795	11.2591	11.2073	9.3948	6.96323	13.0001	13.2363	14.7729	8.50621	6.7222
Bra002293	11.3632	7.70137	7.60209	4.60833	8.39833	8.79216	7.5264	6.91348	5.76842	7.64837	9.15026	10.5537	9.21173	8.2134	10.1652	10.2532	10.4398	11.9409	8.4756	5.78561	4.54489	5.55233	6.23649	7.02925
Bra002296	14.9195	17.0188	11.7627	9.49927	20.9879	14.7234	13.7074	10.9674	9.84998	28.2785	21.3643	23.3549	15.5638	13.8936	43.572	43.9922	38.3367	23.4662	28.1536	54.4747	50.305	57.2885	38.9008	34.7622
Bra002298	4.06255	2.95349	2.6009	1.78137	5.15319	4.36511	3.00693	3.52866	4.38675	3.67147	4.71399	4.37783	2.86519	7.63055	5.1732	4.0537	1.94547	3.07786	5.18598	5.85099	7.29462	6.66663	6.67188	7.19803
Bra002299	1.57893	3.10726	1.53367	2.92331	1.22533	1.84794	1.44855	0.868159	1.46192	1.10213	1.90176	0.741601	5.32179	1.71172	2.21193	4.89469	2.71959	3.31386	3.7582	5.69192	2.62181	6.66589	5.18522	8.20648
Bra002300	2.63833	2.74033	1.83387	3.01198	2.42677	1.77164	1.47064	2.13367	1.39873	1.21632	2.6704	1.09019	4.30438	2.37263	2.61481	2.92174	1.92286	3.42685	4.1559	4.36949	3.42546	5.19265	2.971	6.38027
Bra002305	0.629676	0.420268	0.488235	0.2433	0.506661	0.712786	0.208554	0.303477	0.154785	0.380383	0.475791	0.350859	0.271964	0.238109	0.343841	0.379136	0.510957	0.736359	0.464207	1.46672	0.967799	1.45136	3.05809	1.29146
Bra002306	101.353	135.818	119.471	162.124	107.077	94.2863	125.182	162.797	198.768	58.2707	111.086	92.0432	130.645	173.527	57.5191	60.9443	52.9732	70.4729	77.1773	51.7773	55.6098	63.8758	73.9484	75.9158
Bra002307	21.0731	14.337	13.7851	9.79774	22.5747	16.8016	14.0897	6.67463	6.46433	16.7662	22.2628	24.9103	16.7113	11.7475	19.0193	22.6058	19.6949	16.4854	11.7105	6.50669	6.17299	8.09129	11.8242	9.37208
Bra002308	29.9367	26.0992	26.193	22.2457	22.8368	21.4168	20.291	24.1092	21.813	31.2428	20.5425	23.0128	21.4785	19.7073	22.4118	20.9882	20.9034	19.0703	15.8198	15.9744	14.1969	19.5513	17.5328	16.6477
Bra002309	1.55123	0.814738	0.154126	1.05734	0	0.115763	0.362528	0.284884	0	0	0.0985295	0	0	0	0	0	0	0	0	0	0	0.060825	0	0
Bra002312	81.0213	85.1496	70.0175	75.5701	97.1995	70.3131	65.7722	52.1164	51.3714	101.965	95.0427	111.628	106.399	71.4544	102.808	116.125	109.346	106.454	81.1641	93.1957	109.247	116.464	111.633	116.065
Bra002313	24.1666	17.2019	13.98	22.4234	9.96755	12.3863	15.8248	29.6875	28.074	10.5163	11.3723	13.7286	28.2953	27.1214	5.72378	6.12953	6.67248	16.4067	15.8492	5.71878	3.76607	6.16728	5.39566	7.80128
Bra002314	34.2726	25.2651	24.5786	28.2141	17.5395	23.0656	19.8999	18.6445	21.0824	12.5189	10.8273	10.1352	9.12074	13.1973	10.5222	8.74151	7.30733	6.23263	4.83941	9.14014	7.44762	11.1703	7.3605	5.21487
Bra002315	7.79308	7.28398	9.06319	4.11019	10.3258	9.16155	9.35831	5.79564	4.07239	6.18716	9.1132	8.77488	8.20914	7.03454	8.39179	9.751	9.91852	11.6027	7.73665	8.12254	7.70334	9.97581	7.52754	6.89195
Bra002316	0.351719	0.193679	5.4084	0.107565	23.133	14.8857	10.0917	0.910356	0	7.43338	13.448	14.4144	0.581919	0.149172	0	0.394294	0.0816795	0	0	0.066693	0.0664935	0.144415	0.0758715	0
Bra002318	316.796	186.591	132.062	216.889	141.343	116.256	137.155	215.487	214.108	222.483	197.804	234.347	326.864	338.487	214.648	214.215	187.362	332.968	424.844	247.737	218.978	207.805	350.711	467.042
Bra002319	5.83339	9.81761	10.1467	8.20598	15.3614	11.6089	15.5857	24.9566	13.6288	28.8292	19.0745	19.4263	17.6183	18.2811	7.1769	6.84773	5.96007	4.18823	13.4513	52.587	41.4399	33.5572	2.74565	7.42746
Bra002320	13.029	9.59848	8.37486	12.5065	5.09972	6.05952	8.09543	12.3272	12.8433	3.33082	4.72918	4.13959	8.47108	6.84037	1.51364	1.88307	1.7261	2.32165	1.68341	2.91413	1.42441	3.08621	3.34828	2.04686
Bra002322	53.2235	68.8211	111.086	28.813	253.707	194.68	140.694	73.2772	32.2219	286.834	347.16	283.803	198.525	125.51	407.806	279.497	309.973	420.263	359.941	252.92	207.644	273.849	357.041	564.578
Bra002323	0.214698	0.330769	1.07361	0	2.06113	1.4196	0.214166	0.148253	0	0.983063	0.734223	0.683412	0	0	0.275041	0.526845	1.00809	0	0	0	0	0	0	0
Bra002326	139.053	275.665	609.114	169.152	745.323	726.135	564.875	165.938	135.176	484.1	626.834	442.292	153.971	120.27	170.627	213.982	149.695	111.067	82.569	89.4061	99.9706	112.075	119.913	96.2471
Bra002327	12.7846	9.11919	7.75987	9.30522	8.87107	7.71244	8.81095	12.1442	9.33595	12.8149	11.3848	14.0661	17.3211	18.1496	15.5066	15.6539	22.5205	19.9723	15.9304	9.41716	8.34986	8.77444	8.04453	7.98552
Bra002328	128.198	144.319	113.114	153.35	40.0391	60.9789	70.1116	96.7286	98.3865	10.046	19.35	18.2304	43.9174	56.3175	2.26247	1.89631	4.65326	9.02998	6.69564	0.128154	0	18.6742	0.078863	0.365393
Bra002331	1.09492	0.0923735	0.230017	0.717564	0.799291	0.337504	1.0153	2.11571	2.13849	1.03864	0.74195	0.402724	0.422065	1.6404	0.200957	0.091663	0.749875	0.123647	0.264037	0.135147	0.763035	0.392659	0.214099	0.514891
Bra002332	651.333	281.18	128.773	422.255	73.9403	100.773	156.048	521.732	773.036	46.844	56.8457	81.058	240.884	475.775	13.2393	13.0744	9.58226	16.3603	21.07	15.528	13.0172	55.6761	12.1185	13.6539
Bra002333	8.26134	7.91382	6.70513	6.86719	6.60021	6.17182	8.25401	11.2623	9.86723	5.64916	7.52032	8.67363	11.1894	12.6641	10.833	11.6198	12.6042	14.4932	16.8943	14.494	16.8105	17.1507	14.0671	12.7231
Bra002334	4.29701	4.01471	3.67245	3.11149	1.73609	2.77913	2.57692	3.37093	2.06323	0.808677	1.81259	1.92907	2.59839	3.52282	0.658747	0.614007	1.03307	1.97415	1.27644	0.548687	0.663749	1.1866	1.38994	0.553296
Bra002335	6.17828	9.35248	7.34166	9.4786	4.73939	5.22959	5.6689	9.07378	5.80581	2.26708	3.78865	3.04362	10.8231	4.68409	5.25215	7.16803	10.2012	13.5969	12.6714	8.75676	3.5367	8.15674	6.2893	6.55284
Bra002336	28.992	31.7122	18.6819	68.1705	16.2815	17.0225	28.1083	40.2577	57.0063	17.5696	18.0427	23.274	42.0462	44.6184	25.4578	26.2544	26.891	37.2147	40.029	22.4536	21.5278	19.276	32.7511	25.769
Bra002337	119.574	92.0463	101.867	100.856	69.1984	81.8463	81.5816	103.532	120.694	34.108	48.649	45.0912	58.7093	74.6603	24.1044	24.2713	21.9577	30.6189	27.2365	18.9529	18.1924	31.8439	22.9685	21.5458
Bra002338	142.066	139.433	119.5	78.9171	123.101	109.462	105.508	69.1313	44.1982	94.8537	97.3142	93.8472	72.2127	62.6029	95.2568	97.0437	74.9447	49.4732	67.9598	167.745	128.048	106.007	90.1772	97.2323
Bra002341	69.2154	69.7797	60.1591	76.2774	53.6152	57.179	58.3945	55.6004	70.6578	40.396	46.7411	40.79	39.0316	39.0527	32.2636	39.052	32.2137	25.1315	27.1284	48.0075	48.1393	46.3921	41.4774	35.295
Bra002345	8.67198	6.50272	5.92016	5.18021	9.40481	7.0407	6.68777	8.25493	6.63157	6.55483	9.55298	9.28058	9.08609	8.19385	9.82154	9.78473	12.1986	11.4839	8.69044	7.15996	7.43265	8.69507	9.85897	9.51556
Bra002346	70.3436	64.8194	42.0104	73.552	13.433	22.9845	35.5489	73.9428	71.3428	8.48637	11.3833	13.4866	35.4141	39.6737	2.45546	3.16455	3.44823	7.29791	8.21391	0.431312	0.099948	9.26466	0.750155	1.50883
Bra002348	2.84812	1.19794	1.87464	1.77641	0.926171	1.70473	1.38501	3.06314	4.80682	1.6639	1.56195	3.4099	5.39495	5.90626	0.352262	1.55087	1.65538	1.89713	1.31284	0.906028	0.545283	0.714982	1.1662	0.782538
Bra002349	2.19433	1.70469	1.90223	1.29516	2.14194	1.87844	1.63388	1.4949	1.06687	1.04242	1.65623	1.44691	2.20885	1.19968	1.7085	1.7299	2.28836	2.32256	2.15366	1.69554	0.931238	1.76627	1.34624	1.42394
Bra002350	12.0527	11.1552	10.5609	9.41451	10.6267	9.40508	9.99172	10.8193	8.11011	10.6135	7.90511	9.59811	13.6842	9.33395	13.8995	13.4431	15.5131	15.7333	13.315	16.7669	15.6219	18.6385	14.7811	12.9693
Bra002352	38.4261	34.6837	33.1468	33.8327	16.4087	23.3985	26.4274	26.9267	33.9515	8.63113	13.9515	13.317	13.9305	17.7726	1.83898	3.32502	2.29379	1.8043	2.06333	0.717267	0.590607	4.78955	0.502429	0.232728
Bra002353	8.20729	9.43538	11.3117	11.4291	10.287	7.18307	8.33799	11.325	5.64623	5.33409	7.68374	6.86975	6.70512	5.45437	1.55023	1.11807	2.02457	2.05627	0.919608	0.319852	0.245161	1.53107	0.242693	0.084203
Bra002354	144.514	188.359	199.196	161.617	191.804	182.708	191.83	226.007	210.072	200.813	280.61	285.61	326.682	347.045	299.486	350.057	293.537	317.02	327.163	263.79	267.462	254.838	307.867	303.252
Bra002355	0.235517	1.02411	0.566987	0.140636	0	0.111916	0.044686	0.023523	0	0.0328535	0	0	0	0	0	0.026436	0	0.027573	0	0.080077	0	0.175344	0	0
Bra002357	2.54465	3.0898	4.10525	2.25645	4.55753	4.75923	4.36342	7.99653	3.3812	7.88746	7.27291	8.3115	19.0649	10.1362	7.73513	9.16756	12.7623	25.4806	16.1444	2.4405	0.786081	1.8617	5.9761	5.56179
Bra002359	6.12013	5.01784	4.15538	5.43883	2.65355	3.16289	3.42944	3.74822	2.89996	1.90331	1.82056	1.95754	4.24135	2.44492	3.93584	3.04897	5.3197	4.4503	3.99199	4.85368	4.40821	5.66153	3.95885	3.86441
Bra002362	28.0282	22.7208	21.9112	17.8908	17.4788	22.1974	17.7692	17.8628	18.8581	12.0799	13.6445	12.4375	11.2719	13.0142	10.3476	10.1685	9.10248	8.15749	7.91255	11.1724	9.96404	11.6282	6.90818	6.25296
Bra002366	48.475	59.1748	61.5418	30.1492	155.053	92.2705	77.6749	49.2078	29.0665	240.959	149.028	199.943	123.812	69.8654	225.532	217.246	207.448	143.344	124.024	154.221	166.359	179.473	141.047	106.595
Bra002367	3.50702	4.56066	7.78921	3.00363	9.94001	8.7134	7.87889	3.47846	1.42561	7.0202	8.17117	7.54821	4.64562	1.62016	4.8724	5.87033	7.8483	3.32207	2.66953	1.60524	1.54067	2.65713	1.45453	1.05433
Bra002368	713.376	535.51	430.048	727.627	367.268	402.036	462.976	641.737	767.425	363.035	472.621	383.377	462.548	458.009	309.757	353.747	252.299	190.533	234.349	332.977	357.03	345.25	291.183	288.893
Bra002369	24.9929	28.8028	32.3621	21.5108	38.7359	31.6834	35.7657	28.6118	25.7927	31.9347	41.5222	40.6595	35.0781	38.6891	54.1232	52.5087	69.2464	58.4437	48.7848	45.8979	44.0042	50.9626	64.281	61.1271
Bra002370	0.244992	1.02673	3.47841	0.079117	11.0075	6.52946	5.48164	0.28588	0	11.5411	14.673	9.77136	0.712202	0	4.54487	5.49322	6.20795	0.177249	0	1.03111	1.15971	1.13872	0	0.0434725
Bra002371	24.9565	14.4554	7.71705	8.99579	6.96266	7.85273	6.88118	3.5058	3.58093	12.0752	9.73097	11.5315	5.65564	4.93088	20.9479	16.8484	20.0287	9.91058	7.98372	12.6399	9.90262	17.8139	12.1058	13.248
Bra002372	0.544782	0.489573	0.0878825	0.294166	0.612606	0.286602	0.179234	0.58216	0.218554	1.706	1.89287	1.4932	0.143225	0.90258	3.1023	4.67396	3.46041	1.40735	0.730384	0.802127	1.71433	0.96404	0.769703	1.24003
Bra002373	15.893	24.2855	54.3676	17.3334	73.0514	76.4778	54.1487	19.126	10.5651	68.4291	55.3435	56.3452	20.0011	13.7696	31.0836	34.571	30.8043	15.3804	12.047	9.28019	10.0241	13.3707	12.0539	6.78963
Bra002374	10.5785	15.2407	19.0062	7.7582	27.1225	23.7545	18.6021	11.256	6.99168	25.756	25.3749	27.5775	19.1332	16.1373	38.9189	36.1241	38.7449	32.2087	30.6136	43.2824	48.9939	44.1109	32.0023	27.5736
Bra002375	59.4657	71.613	24.7274	19.1661	93.2402	52.961	56.7671	49.025	15.6201	158.061	88.511	97.8132	100.494	33.7006	171.36	168.951	200.434	141.078	171.093	592.46	609.488	438.864	113.873	108.666
Bra002376	0.596584	1.01822	1.50705	0.992175	0.614638	1.25162	1.10042	0.35084	0.561219	0.260006	1.677	1.20168	2.55188	3.17367	1.49337	1.51596	1.639	2.80278	3.77484	0.934689	0.703234	0.996838	1.81503	2.42616
Bra002377	6.96354	20.2604	6.8015	29.2612	1.11294	3.58664	3.39595	4.19438	14.8755	0.202043	0.103023	0.426216	2.86253	8.19114	0.945886	1.14471	0.464622	0.86337	9.27801	0.640825	0.253754	4.16497	0.560976	4.6216
Bra002380	5.29448	5.10635	5.55495	3.05878	4.16578	4.02327	4.9001	3.31923	2.4752	1.50798	2.78926	2.89863	2.22267	2.3475	2.87148	2.57734	3.49139	4.1222	2.99822	3.93093	3.43516	3.89472	3.58907	2.84493
Bra002382	22.7938	22.8809	21.2272	15.6934	25.5921	22.7789	22.1669	17.4082	14.8989	20.291	23.1917	23.1902	16.1096	18.1816	27.8092	27.2575	27.0552	20.3894	18.4881	34.6532	33.4724	30.1397	26.4592	22.0523
Bra002383	1.04173	1.98852	2.77618	0.819833	2.98119	3.25321	2.62347	0.71153	0.645194	1.83163	1.85885	2.08444	0.568727	0.54591	1.33727	1.44858	1.61715	1.09023	1.4127	1.49986	0.943434	1.50601	0.882831	0.750805
Bra002384	6.019	5.61187	6.65442	5.77711	8.58639	8.05005	8.01464	8.74875	9.13704	5.42906	9.04897	7.78979	6.36453	8.11741	6.63208	6.48234	6.26164	6.03836	5.74229	6.52067	4.27702	7.06926	4.96895	4.2625
Bra002385	60.5208	50.764	57.24	54.9217	60.0324	55.5192	55.9982	68.6624	63.1981	57.7478	42.6057	48.8042	48.2765	64.7563	65.4429	51.299	50.4953	51.5703	48.9916	41.0311	47.8804	51.9801	61.6743	63.5102
Bra002386	96.7186	100.502	96.1419	107.026	93.9882	86.7795	99.716	118.279	89.1921	77.6199	61.5284	74.9272	99.2508	95.0089	110.228	94.1861	112.76	107.122	89.8531	91.2106	78.2052	101.248	109.308	110.197
Bra002387	38.5211	38.219	29.5309	27.8503	32.0321	26.4383	30.6411	25.2428	32.9969	19.5932	39.0354	39.5322	28.875	37.1341	38.7707	50.3662	43.3427	34.5483	28.2294	50.2479	45.652	54.9787	51.8438	49.4363
Bra002388	2.55048	5.64452	0.832577	1.30848	1.62113	1.71597	1.19327	1.34001	1.03165	5.99381	3.9197	2.5845	2.71045	1.47717	23.4103	16.3262	14.2257	3.4663	5.03037	28.4173	34.3937	33.1173	9.2795	5.03505
Bra002396	0.336164	0.262985	0.070814	0.166955	0.577611	0.933969	0.780564	0.932064	0.321445	1.12301	1.43251	2.26479	0.941683	0.906393	1.85334	1.97016	1.54093	0.934659	0.159309	0.259389	0.146798	0.207485	0.394737	0.364142
Bra002397	13.9887	14.8112	16.1125	14.8252	26.3398	22.7992	22.1443	14.564	13.8502	19.8172	33.2141	27.975	25.5041	13.9428	22.5739	29.1921	27.9749	20.3584	23.9779	21.3912	16.8884	25.2917	20.0298	27.5938
Bra002398	6.66656	5.27203	2.8687	3.22701	1.98418	2.7042	3.07727	3.57202	2.80897	1.68581	3.1059	2.30513	2.48008	2.33565	3.56146	4.03626	4.18889	3.47138	3.54432	4.85283	5.99238	5.67985	3.78165	1.99056
Bra002400	117.591	285.928	147.606	403.631	137.192	124.401	159.549	125.358	210.622	136.605	101.059	94.1374	104.42	117.894	282.377	294.196	285.024	107.889	280.955	136.218	152.446	169.192	176.35	330.293
Bra002402	1.78105	5.77938	2.37597	1.94336	2.10973	1.57124	3.35767	3.26709	1.73019	2.34376	6.02753	9.56429	8.50293	1.78598	18.1629	18.6942	32.2474	14.347	7.71708	38.5357	35.1003	34.2547	16.4477	6.08352
Bra002403	30.5698	22.8461	14.5555	65.9787	10.8882	10.4791	27.1062	63.1461	52.6321	6.93942	11.1545	19.8058	104.886	55.9535	4.23686	4.66682	17.2911	60.4872	34.6415	4.82266	2.47074	10.0328	22.5857	12.5169
Bra002404	7.75257	4.25024	4.58166	8.48901	5.29987	3.67448	7.13216	12.6266	8.57816	3.97289	11.1534	13.4058	28.563	17.7307	4.6682	5.82122	11.7587	20.6332	5.64375	1.7188	0.76185	2.43464	3.67822	1.50671
Bra002405	36.3308	25.2473	27.5694	23.2664	22.4685	25.6748	23.368	20.9437	27.2601	8.57551	19.1668	13.9198	10.5723	16.4935	13.5905	16.4853	16.3894	16.1828	9.30984	19.5245	16.2237	17.8072	14.6688	12.306
Bra002406	23.8125	15.9975	13.2218	13.331	7.10936	9.62175	8.29315	11.7841	14.9854	2.57733	5.48155	4.90143	5.11971	6.94407	2.26874	1.93196	1.50279	2.09393	2.72605	2.25833	2.04296	3.76153	1.63241	1.26624
Bra002407	7.36236	12.294	10.638	13.5437	11.9125	9.07992	12.7853	14.2357	15.764	15.0998	10.1457	11.7817	14.6474	14.5643	28.5403	32.9591	28.7652	18.6296	23.829	32.9035	36.4598	31.072	32.9975	28.5745
Bra002408	0	1.11782	0.312356	0	2.64315	2.82841	0.972966	0	0.054035	2.20461	1.90541	1.53917	0.103341	0	6.22401	9.45048	6.69661	0.0575275	0.87806	2.62654	12.3217	6.15749	2.60974	2.08389
Bra002409	0.1704	1.12338	1.43149	0.0807115	2.64123	3.86663	0.681346	0.0372185	0	2.42757	3.52479	2.80695	0.377845	0	5.95029	3.96735	5.92422	0.672129	0.480558	3.72121	5.93572	5.76083	2.75458	2.53358
Bra002411	302.504	308.488	325.52	404.802	259.829	300.097	326.488	306.229	368.541	127.55	223.975	169.771	226.795	217.19	61.6646	86.5842	75.6575	138.19	103.098	65.5206	62.3249	88.2994	64.2635	61.0987
Bra002412	16.3204	16.8151	12.1919	9.71219	11.2015	10.4858	12.4853	12.636	10.3655	11.6714	12.5538	13.7472	10.4547	12.9447	21.442	22.8515	25.2643	17.6792	20.0068	22.5296	24.2741	25.3017	24.2905	17.579
Bra002413	19.4095	24.3722	31.165	41.1509	17.1104	16.5655	35.5716	68.8355	58.8087	30.5703	45.3514	57.8263	108.763	83.2864	19.6276	25.312	36.082	81.2403	49.6114	7.33744	1.96142	6.0383	11.1521	11.5331
Bra002415	50.6792	48.1016	46.319	38.2886	43.7056	40.683	39.8324	37.6354	34.8914	28.6306	27.2459	27.3247	25.8387	27.2999	36.7709	31.223	33.3257	27.3288	21.6276	32.3521	29.7778	39.6207	28.3376	26.839
Bra002416	137.554	84.4441	54.1904	163.763	48.1334	37.0617	55.7216	128.938	126.714	19.8518	35.27	27.2262	65.1254	101.457	20.0507	13.1061	18.1281	61.5081	62.6365	65.5632	32.3151	48.0457	88.7154	111.023
Bra002417	21.6729	31.104	33.9945	18.766	32.3602	36.4101	27.4428	16.1386	12.7015	33.9456	27.2864	29.1949	21.3099	17.7863	37.7208	31.7405	33.3322	30.2897	26.0673	55.6887	56.4358	50.683	34.4174	21.7852
Bra002421	0.089599	0.170963	0.0534615	0.108339	0.865857	3.34907	1.30848	0.0960085	0.164088	0	0.0418705	0	0	0.0866165	0.052807	0	0	0	0.0472655	0	0.052651	0.1526	0.0556565	0
Bra002422	427.424	202.445	152.882	800.061	70.5635	98.5653	228.087	674.271	1201.6	88.1687	68.909	268.451	758.041	567.947	48.1527	66.2814	98.394	107.631	37.5928	1.38811	0.634372	29.6682	22.6109	3.24006
Bra002423	50.4145	117.643	62.6678	118.175	36.3141	37.1437	51.9342	67.0307	53.2693	51.3191	31.2291	43.821	88.3685	65.9552	64.7156	66.77	55.946	52.3046	124.832	59.5413	52.1602	63.2428	95.5008	150.87
Bra002424	47.835	61.2372	106.419	45.5238	106.032	107.132	93.2172	46.059	34.6184	47.0285	60.8711	52.9293	25.7429	23.0307	21.0128	22.9715	22.8116	11.1938	10.3233	5.32113	3.88096	14.3251	7.34689	6.1994
Bra002425	91.1386	68.509	66.0204	64.2392	60.9083	68.8499	59.3677	53.1488	59.985	40.1539	49.6081	38.7173	29.3191	37.2298	49.2091	44.4592	32.9314	24.9114	11.6794	24.0125	26.4137	35.2357	24.2144	13.586
Bra002426	58.2219	59.2661	71.3711	68.6211	49.8655	64.3415	64.3237	65.8815	69.2303	28.5155	38.4587	41.7939	29.7516	25.1399	9.69378	13.6317	11.8027	6.83283	3.73716	1.03547	0.900145	9.76489	1.03427	1.24662
Bra002427	36.2322	29.8451	26.5511	31.5068	28.2209	30.6024	27.6644	38.2008	42.6294	37.1682	30.7734	35.4249	34.7531	53.5991	32.4513	30.598	27.6162	35.1787	36.149	24.8807	28.2976	29.9847	32.6354	37.8901
Bra002428	0	0.0325135	0.081652	0.0205885	0	0	0	0	0.0867425	0	0.032251	0.0290165	0.10396	0.104794	0.0384485	0.05092	0.205014	0.264489	0.333774	0	0.068309	0.290868	0.975625	1.31269
Bra002429	13.7763	9.59284	8.62547	9.36042	5.51497	7.38351	7.23644	8.41636	9.00268	2.63699	3.30953	2.73637	3.24007	4.00556	1.30583	1.99727	0.884265	1.67845	1.08522	1.84149	1.69471	2.23073	1.10346	1.12235
Bra002432	24.6689	28.5108	32.5271	19.8691	30.9888	36.9346	30.5513	23.4529	24.8617	24.4756	31.3106	32.1395	17.7692	22.6481	29.732	26.3935	27.8196	20.8828	20.8158	40.9577	41.7063	34.9469	26.5518	18.2934
Bra002433	16.3582	13.9625	13.7574	16.8076	12.629	12.7226	13.862	14.6635	13.6232	7.99948	8.46823	8.48472	7.83351	9.22191	10.5751	11.4522	10.8287	7.98581	8.93633	10.25	10.8132	11.3999	8.81653	10.5612
Bra002434	16.4279	16.1729	15.692	17.2662	14.2932	14.6679	17.5349	21.4827	16.1222	16.8021	11.8957	15.5746	22.5586	12.7525	13.7554	12.2859	16.2167	19.305	13.8961	10.3919	8.97662	12.3504	17.5145	17.5145
Bra002435	33.2182	29.7804	30.7233	53.0686	36.4763	29.1743	36.84	43.8618	50.5002	30.2169	44.684	38.0825	54.7864	40.085	31.7119	35.807	38.9321	43.6738	60.1656	48.2244	36.4755	37.8788	47.7959	50.8668
Bra002436	448.709	453.259	293.37	414.903	61.5074	148.219	171.497	229.318	290.88	17.5334	46.0372	35.697	106.321	166.655	3.64475	6.71522	11.8451	25.1667	31.968	2.61855	1.20113	58.8442	4.21409	4.90308
Bra002440	21.4716	10.7484	5.64252	9.57372	3.20479	3.12311	4.85381	8.14948	4.5987	1.72836	1.79755	2.35629	3.38774	2.03945	0.29233	0.75963	1.51059	0.388813	0.378718	0.349342	0	1.19626	0.486729	0.0806905
Bra002441	0.045641	0.0230225	0	0.305146	0.0252065	0	0	0.710047	1.19064	0.019191	0.071069	0.208976	3.22513	5.69862	0.25974	0.148445	0.76232	1.13956	2.57491	0	0	0	0.053978	0
Bra002442	20.6715	12.9904	11.9415	19.2339	9.79186	10.011	14.6086	23.0434	13.5134	14.9109	16.3229	23.4479	40.124	23.7412	15.3792	17.815	28.9213	59.2034	43.913	8.3002	3.19981	10.2723	13.1304	15.4258
Bra002443	5.57841	4.2791	5.51969	4.78653	4.22689	3.09467	4.6758	4.00654	3.23817	2.45559	4.18895	5.56779	5.25408	6.29249	5.09962	6.06273	5.71372	9.10323	5.75494	7.42079	5.62187	5.0915	4.61224	4.83175
Bra002444	0	0	0	0	0.229991	0.058405	0.088542	0	0	1.34838	1.63618	0.59305	0	0	1.12546	1.34663	1.24272	0	0	0	0	0	0	0
Bra002450	4.96658	21.6272	30.3198	7.8381	41.6771	44.1162	51.5939	9.5955	2.52591	24.631	39.2586	22.7501	7.45007	3.04167	18.2318	25.2815	20.3588	3.0587	0.624248	1.31324	2.33103	3.90906	0.534184	0.176616
Bra002454	2.40655	4.04963	6.60863	1.93071	4.07833	4.43075	5.60151	5.93251	1.5843	0.41789	1.11844	0.926839	1.57074	0.833489	0.248319	0.236956	0.7098	0.652138	0.507031	0.149518	0	0.34261	0.125881	0
Bra002455	0.68077	0.716138	0.994352	0.585021	1.18155	1.29296	1.42833	2.31072	1.91421	1.61769	2.60323	3.52514	3.3903	1.54548	0.399921	1.17001	0.84389	1.48958	0.624668	0.319905	0.0814625	0.27718	0.108279	0.131491
Bra002456	21.5832	18.8169	14.8351	13.7544	20.4334	18.6519	18.8105	19.9911	12.9828	45.1929	35.7262	34.0568	45.9591	33.2121	73.841	67.3607	77.1345	85.66	77.3104	73.8317	80.104	91.6428	73.1049	76.8604
Bra002457	0.346274	0.672381	0.219624	0.270498	0.124159	0.109537	0.075314	0.127249	0.087769	0.22416	0.0670545	0.085389	0.357132	0.293069	0.640909	0.544915	0.452246	1.15054	1.00373	1.64742	1.51405	2.14521	2.58095	1.91561
Bra002458	17.0587	9.75639	7.18224	11.1985	4.3048	5.9281	5.43161	11.8218	11.5039	4.55005	3.45811	5.53142	10.9198	11.4087	2.9423	2.88044	3.44667	10.5098	8.24632	1.93307	1.20973	3.14715	5.82101	5.79327
Bra002459	32.8121	15.2197	6.48322	19.2999	11.5417	9.4661	9.13563	11.6388	9.26786	16.2982	16.6076	19.8943	11.5388	7.48416	28.362	34.0258	33.7467	21.8006	12.7874	42.9423	58.6432	50.688	20.0769	12.1167
Bra002460	94.7601	73.8295	90.9137	134.162	96.503	84.7644	90.3542	108.11	115.188	31.5503	45.3978	32.1063	41.2497	50.2396	11.1625	11.8969	9.96274	10.3591	15.4986	6.63956	8.14329	16.8412	8.05339	8.51893
Bra002461	15.0807	22.781	35.418	13.1747	35.9801	45.5084	32.6804	15.6077	9.91049	25.8408	28.8537	25.2979	11.014	11.1997	15.3812	15.7026	12.7247	10.9334	10.0254	13.9253	12.7887	14.5949	10.0138	9.03251
Bra002462	0.15713	0.0849415	0.104414	0	0.264641	0.898583	0.073706	2.125	1.52237	3.31731	2.31106	4.16137	1.39512	2.79938	0.464155	0.953013	0	0.119863	0	0.133599	0	0.29924	0.184883	0.0622465
Bra002463	0.10055	0.142076	0.394382	0	0.740476	0.978165	0.216058	0.481866	0.720901	0.850331	2.20816	1.851	0.728878	1.16004	0.349135	0.790478	0.115004	0.106938	0	0	0	0.0527715	0	0
Bra002464	151.665	156.495	164.277	143.109	114.036	121.962	161.632	198.508	214.54	76.0642	102.641	114.727	124.22	201.244	64.4181	76.0045	59.5044	85.8063	92.2348	48.8757	46.8039	66.7428	77.0265	77.2439
Bra002465	8.22486	6.22419	7.2964	3.83888	5.74413	7.75262	6.70324	4.48893	3.40325	5.66231	5.1056	5.31847	4.68008	4.90756	3.38286	3.11528	3.13383	3.24537	2.87487	1.5894	1.95364	2.31262	2.23457	1.74158
Bra002468	33.7036	63.5379	94.2103	24.1333	98.9576	115.165	76.0475	30.1715	23.3088	121.104	108.895	99.2085	28.0354	25.8981	103.765	89.1817	68.592	34.8351	33.3366	100.488	111.471	100.98	55.4906	33.3607
Bra002469	6.88195	7.62263	9.25444	5.64735	5.18134	5.90554	5.97891	5.19884	4.40047	3.91369	4.48621	3.1982	4.22217	3.98137	5.54649	5.84368	5.20865	4.35065	3.25752	4.98164	4.21261	4.56501	2.84336	2.56987
Bra002470	7.63249	7.16438	5.23445	4.38511	5.74596	6.11954	5.68218	7.16631	4.02747	6.64775	6.26225	7.33422	11.6144	7.73975	9.61759	7.30008	11.3435	15.2213	11.8454	20.2881	12.5219	11.0335	10.4477	9.59737
Bra002471	21.9629	17.5502	14.9251	34.3543	16.0995	13.0349	18.7271	38.3163	29.9372	17.7655	16.7455	17.8541	54.2356	29.8967	19.9774	21.5143	30.4361	47.744	51.0012	19.8108	15.0087	21.3042	21.6345	29.6581
Bra002472	23.5644	24.4725	20.7461	26.8881	21.3501	19.0716	22.2166	26.673	23.2479	17.935	22.217	23.2028	33.1219	22.1743	30.18	33.6337	38.8023	26.3924	23.228	25.8735	22.0863	26.2194	19.4507	16.4314
Bra002473	16.4493	24.869	37.4629	20.7317	53.4455	47.2125	39.7292	37.234	41.1249	35.3659	48.8176	50.4037	59.0652	47.5663	25.1396	27.2483	26.9703	32.7028	20.8141	27.503	17.216	18.8865	24.514	22.4026
Bra002478	3.13107	7.95079	22.1465	4.45969	48.0659	31.4703	26.7697	22.5609	21.093	38.0244	50.4385	17.5799	12.9525	10.1112	20.8853	24.0498	17.4628	9.58909	6.70178	13.4909	20.6378	20.8497	10.5932	10.1119
Bra002479	55.267	37.3298	35.4776	31.5608	33.227	34.5	30.7313	41.3207	26.9897	30.1526	33.736	34.0983	31.4096	17.0374	11.9677	13.4069	11.3423	12.574	9.35475	3.3277	3.27049	8.25091	5.09673	4.0249
Bra002481	14.8695	17.0228	9.60307	11.5262	12.9014	12.0006	12.3624	13.8017	10.2077	16.7971	11.2772	15.9218	22.0732	12.4185	32.6662	31.3739	35.5561	32.7766	33.1981	29.5054	30.0121	29.111	27.8397	30.1235
Bra002482	4.07042	3.34378	1.76303	3.72324	1.14778	2.28032	1.47033	4.11413	3.30813	1.0688	2.70694	1.67961	1.66723	1.11301	0	0.240675	0.922857	0.685535	2.09146	0	0.433779	0	0.516053	1.10587
Bra002483	1158.76	826.117	906.178	1157.21	759.37	908.048	905.219	1178.97	1231.6	601.284	546.237	416.006	444.54	689.985	282.943	252.637	174.634	170.322	181.544	213.737	255.448	335.784	213.445	197.252
Bra002485	86.5896	152.412	79.6607	80.2906	93.4284	75.0585	92.1618	104.783	96.0221	171.256	135.433	179.472	151.819	168.241	396.81	308.634	299.217	207.547	252.612	502.287	619.702	557.352	505.644	356.107
Bra002487	103.339	88.5167	96.0918	78.4186	98.4281	88.3184	82.5742	79.4787	65.4118	87.0081	88.5978	90.8433	87.116	65.8884	104.087	95.5114	92.9596	115.452	79.3048	96.6486	95.7152	100.098	116.626	124.168
Bra002488	2.5283	2.7312	3.5967	2.78708	3.19543	4.29644	2.60505	3.2104	1.74583	0.492924	2.1343	1.25951	0.542824	0.523358	0.309989	0.445657	0.123445	0.532628	0.340767	0.441792	0.444217	0.654644	0.233085	0
Bra002490	0.182803	0.022225	0	0.413898	0	0	0.0962985	0.761578	0.804716	0.072707	0.100303	0.474382	3.36092	3.61002	0	0	0.0922775	2.7787	1.4177	0.26952	0	0	0.165484	0.184512
Bra002491	0.658659	0.978529	0.549489	1.26753	0	0.063417	0.246617	0.404544	0.89571	0.098605	0.0809425	0.127987	0.962258	0.718123	0	0	0.357075	1.4326	1.72325	0.302654	0	0.10379	0.167844	0.240973
Bra002492	1.84551	8.74028	3.12723	53.9169	0.972181	0.728534	6.20394	30.8293	109.819	2.789	4.93283	12.9755	51.7319	95.707	1.63885	2.93301	7.6002	30.2048	41.069	4.87471	0.0395275	0.854424	0.845728	5.59544
Bra002493	0.040681	0.370226	0.161677	0.729286	0.165104	0.0713895	0.124252	0.135228	1.26624	0.0324355	0.585747	0.0435365	0.154061	0	0	0	0	0	0.134118	0.0320885	0	0	0.0529105	0
Bra002494	0.935819	1.16417	0.503903	1.53773	0.066996	0.148966	0.266666	0.588889	0.898253	0	0.0252485	0	0.547291	0.588801	0	0	0	0.154156	0.514603	0.165223	0	0.26579	0.483663	1.07799
Bra002495	2.29182	2.14525	3.0922	0.93266	1.71972	2.38753	1.99409	1.41254	0.473144	0.165078	0.694215	0.659477	0.687688	0.387352	0.745681	0.760054	1.22717	0.507559	0.19097	0.235051	0.0997315	0.681945	0.134823	0.0434505
Bra002497	10.7793	13.2554	6.42164	19.8333	3.40658	3.9542	5.85862	13.4626	9.8237	2.14101	3.0411	3.75961	13.6071	7.30978	2.41401	2.44244	3.98374	9.19427	12.9421	3.50436	0.663875	1.73236	7.26763	12.9563
Bra002498	1.06105	1.94498	1.87124	0.79171	4.999	4.72714	1.92703	1.09901	0.599177	9.33891	8.63924	3.16817	1.57076	0.69018	11.1701	11.525	6.46595	0.881264	1.93868	4.30138	10.1053	5.26017	2.48183	2.05184
Bra002499	0.036262	0.586694	1.93142	0.415936	4.02751	3.50375	1.97155	1.01724	0.225853	5.45998	6.59871	3.26987	1.37991	1.01419	6.01998	4.92186	3.83277	2.27182	1.9065	2.59397	3.73447	4.55548	4.61775	3.90949
Bra002500	4.22499	3.37376	3.31003	3.15526	2.26134	2.31357	3.1527	2.88093	1.73796	1.07943	1.66821	2.00764	3.51485	2.62297	0.329124	0.651449	0.920446	3.46812	2.89252	0.598013	0.035988	0.322066	0.604316	1.40834
Bra002501	10.892	6.38969	3.90238	6.94843	3.65274	4.00047	4.22618	6.45656	6.61623	4.91986	4.1021	4.48765	5.41081	6.90339	4.67635	5.52736	4.15022	5.06941	5.56361	3.51661	3.98166	4.70072	5.81915	5.273
Bra002502	12.6625	6.12562	5.52654	4.74528	4.0978	4.73905	4.39163	6.34489	5.85758	4.62057	5.39449	7.07502	4.52401	7.7331	4.41472	4.96761	4.34211	4.98113	4.72154	2.60561	2.62496	3.97829	6.14573	5.28608
Bra002503	2.63988	1.58188	1.09797	1.42156	1.2161	1.38812	1.08068	1.08641	0.85622	0.73263	1.22781	1.15286	1.88862	0.260095	2.45167	2.11227	3.99522	3.61969	1.51823	1.33065	0.854379	1.29518	2.12582	2.16158
Bra002504	14.7157	16.1872	13.8559	8.67627	11.4648	9.89637	10.0177	9.45961	4.77148	8.41342	10.6167	13.8028	10.4875	2.8404	8.92795	7.38417	13.1198	23.925	7.5011	13.9307	9.12206	22.7532	60.1537	24.4159
Bra002505	0.630784	0.624144	0.459635	0.603391	0.651285	0.540309	0.814951	0.397023	0.782782	0.47811	0.328128	0.205891	0.421857	0.310427	0.390765	0.821754	1.45793	0.683103	1.32659	1.10855	0.238933	0.991563	1.0877	2.03469
Bra002508	3.91478	2.13857	1.2725	1.00649	0.159005	0.731019	0.64669	0.582746	0.816134	0.035651	0.21706	0.067296	0.519307	0.722865	0.112198	0.052302	0.162782	0.896631	0.722385	0.102859	0	0.344047	0.279421	0.289679
Bra002509	11.2433	12.8163	5.31201	16.7381	0.811632	2.08143	4.40895	10.3494	15.2298	0.213239	0.410956	1.25995	6.96833	5.66796	0.059811	0.406066	0.218856	0.566028	0.250238	0	0.078586	1.60229	0.455948	0.048169
Bra002510	8.46578	6.6231	5.72479	6.00906	5.51389	4.07595	4.99089	5.05789	4.12765	3.18669	3.33941	3.78649	8.83617	3.36302	4.80343	4.39077	7.08702	9.21956	8.47613	5.49531	2.13643	4.08503	4.78983	3.99107
Bra002512	10.4028	12.0681	12.867	6.81068	11.9125	10.8652	12.1755	7.42825	5.70771	5.63779	9.2504	10.6505	8.15759	5.85703	9.67702	12.0725	12.7684	10.1439	12.0225	7.822	6.4614	7.27652	10.7568	10.9391
Bra002514	4.78156	1.35215	0.260684	0.613113	0	0.121232	0.0637625	0.530295	0.238502	0.009821	0.0271205	0.0130205	0.101639	0.0964695	0	0	0.027873	0.169342	0.13575	0	0	0.115069	0.0766325	0.0945215
Bra002515	1.30194	1.76091	1.48182	1.08221	2.00533	1.87129	1.61097	1.88024	1.83427	0.93586	0.86217	1.27999	1.07085	1.4077	0.586608	0.412369	0.623174	0.310063	0.0310605	0.15862	0.093092	0.318466	0.089803	0.0409515
Bra002517	2.85403	2.08079	1.56107	1.34313	0.858619	1.4441	1.58803	1.72909	1.15571	0.759263	0.838395	0.465807	0.245151	0.724625	1.19948	0.913555	0.995509	0.435879	0.195439	0.733853	0.770875	0.937534	0.138707	0.152211
Bra002518	22.3024	20.2308	16.1127	17.8022	17.3296	14.3185	16.0016	19.1569	15.7926	17.5033	18.1357	21.5569	27.0882	21.5057	19.063	18.7719	20.2323	25.6019	17.7463	25.8406	22.9536	23.0383	27.0857	23.0523
Bra002519	201.263	170.455	171.66	160.519	171.744	166.472	158.345	146.942	162.144	222.153	173.815	174.868	137.139	147.694	144.302	142.519	121.986	104.363	89.369	153.958	168.957	153.344	135.708	130.225
Bra002520	244.196	187.679	110.54	238.905	55.5266	67.9705	94.2423	169.044	163.99	43.3722	47.2641	39.7627	99.9746	139.102	48.5231	43.8665	61.0708	66.5724	63.8687	40.5745	42.4802	74.5521	72.662	63.4963
Bra002521	4.00392	3.00803	3.0787	2.6793	2.91028	3.32803	2.69384	2.95455	2.26222	1.36538	2.10987	2.35451	3.04149	2.44376	2.59796	2.82174	2.9584	3.1951	2.87829	2.21969	2.12	2.19796	1.91944	1.88562
Bra002522	307.978	271.426	214.894	640.782	186.676	173.237	288.021	659.071	830.667	184.966	288.621	294.097	664.505	856.343	200.471	234.407	213.736	399.767	442.793	290.417	267.742	251.966	565.594	717.872
Bra002523	558.909	540.375	340.391	485.861	71.1732	146.632	187.385	291.786	379.258	16.3269	42.6255	29.725	108.913	181.578	5.0458	6.97285	8.20329	16.2953	25.11	4.57047	2.02704	66.9835	8.42865	9.27566
Bra002524	199.796	217.568	230.177	337.059	179.672	218.879	213.499	252.693	341.848	76.1007	142.703	94.78	128.946	137.792	43.839	57.7603	41.2675	39.5853	50.145	61.1575	50.0788	66.2864	51.3924	53.2972
Bra002525	0	0.111357	0	0	0	0	0	0	1.12084	0	0.0960575	0	0	0	0	0	0	0	0	0	0	0	0	0
Bra002526	0.1087	0	0	0.482936	0	0	0	1.20155	2.28316	0	0.096494	0	0	0.653459	0.0895815	0.281477	0	0	0.455864	0	0	0	0.126833	0.813487
Bra002527	111.4	87.5092	71.4401	106.361	78.9031	73.965	76.5829	87.5613	114.587	93.0929	86.94	107.74	124.984	128.108	128.923	132.807	141.138	144.165	149.531	128.273	107.992	128.28	178.182	197.753
Bra002528	103.448	154.515	91.4085	217.584	131.511	126.993	159.583	77.7121	114.717	98.9235	95.197	114.948	66.9968	75.3544	132.379	170.464	146.123	64.7762	179.211	158.628	152.177	119.081	179.169	229.273
Bra002531	6.94248	3.57165	2.78176	1.69162	1.54885	1.34305	1.28219	1.49386	1.20801	0.259613	0.742955	0.494221	0.772139	0.768159	0.26702	0.395242	0.318512	0.320718	0.697057	0.778244	0.871578	1.84183	1.36122	1.11774
Bra002533	0.062141	1.02216	1.18892	0	2.69952	2.06755	0.605317	0.215178	0.410676	2.64501	2.9141	2.7894	1.0003	0	3.17435	2.45719	2.5728	2.54712	2.71495	8.68137	5.53172	9.99143	7.50955	2.86366
Bra002535	0.200084	0.268859	1.01646	0.352085	0.268966	0.40484	0.621584	0.303322	0.151909	0.351495	0.49016	1.04403	0.410438	0.270813	0.097885	0.440267	0	0.04446	0	0.101475	0.16892	0.21708	0.016696	0.325103
Bra002536	24.0068	20.054	23.1257	19.1595	14.1377	16.5259	18.3287	18.1157	16.72	9.39643	13.1924	13.5682	17.9904	12.6784	7.31271	8.05612	9.51071	13.6512	10.9727	7.25483	5.9852	7.31937	5.60089	7.28353
Bra002537	22.4844	19.0483	14.9492	13.5173	15.9339	13.9794	15.2552	16.9654	12.3439	11.2745	11.1675	12.3511	13.2894	12.1372	7.02989	7.05967	9.75506	10.1902	12.1052	5.91235	6.78517	10.3906	19.7148	22.632
Bra002543	0.156637	0.114915	0.289614	0.0290355	0.793925	1.16008	0.588382	0.0799105	0	1.62573	2.12155	1.07504	0.049457	0	4.06041	4.33111	5.28217	0.027181	0.164584	0.957149	0.864675	1.38841	0.223245	0
Bra002544	0.0852005	0.189618	0.340807	0	2.43823	1.54603	0.448734	0	0	2.56775	4.10385	2.56743	0.117269	0	4.28893	4.71395	3.18919	0	0.377938	0.746463	1.65447	1.99819	0	0
Bra002547	84.7773	112.813	141.937	150.348	217.557	170.928	172.067	167.946	134.423	162.239	183.192	162.229	178.985	77.0643	93.3587	126.688	126.057	124.348	86.2795	85.6222	78.4509	88.918	71.078	92.6761
Bra002554	0.967969	5.9112	6.87298	2.28565	11.7682	7.71058	7.49624	2.91279	0.589103	4.22385	9.82111	6.68829	2.1534	0.969925	9.01928	10.7227	10.2212	6.40587	5.14829	13.136	11.4376	11.0229	10.0011	8.69394
Bra002555	3.75739	4.49924	5.01099	3.21952	3.49102	4.73969	5.32112	1.86046	0.96342	0.392211	1.24586	0.934404	0.673979	0.42924	0.361736	0.489963	0.709704	0.264447	0.114313	0.328247	0.262195	0.907592	0.210154	0.148772
Bra002556	0	0.059798	0.549923	0.0058895	1.79141	1.12303	0.137871	0	0	0.0614845	0.347471	0.202578	0	0.0824555	0	0	0.154528	0.051948	0	0.203616	0	0.281579	0	0.0685805
Bra002557	3.28905	4.85444	2.98368	4.26377	4.32363	3.62514	3.32757	4.32148	4.46626	3.06549	3.94097	3.79828	3.30522	5.14511	5.03645	5.87938	4.55797	6.29104	4.80325	5.58421	5.11659	4.7508	5.5692	7.66137
Bra002558	6.14886	7.41347	4.6061	12.8417	4.50529	4.10607	6.33889	4.75794	5.0106	2.96591	1.94457	3.90514	6.44526	5.0782	8.94128	6.7176	10.5406	8.61306	11.207	7.91885	4.86743	5.78554	9.08875	9.34055
Bra002559	108.624	167.866	87.415	217.926	91.1723	79.2695	114.96	101.618	113.958	115.535	82.8745	80.4613	117.183	106.532	162.699	145.4	203.954	140.312	252.458	117.798	103.323	140.511	120.301	170.708
Bra002560	0.71648	10.4818	20.5431	9.14074	10.364	13.9697	16.6374	3.90023	1.18215	4.3621	11.1948	5.22711	0.316173	0	0.516957	0.40022	1.2304	0	0.548624	0	0.171996	1.34174	0.67753	0.522864
Bra002561	16.1756	16.9146	27.3548	15.3867	19.9139	29.8102	19.8185	11.7284	10.1445	11.4212	11.3576	10.3934	4.3346	4.99608	9.63266	7.16377	5.80403	2.65415	3.8762	8.68017	9.91746	11.3791	4.76729	2.76245
Bra002562	0	0.747705	0.419978	0.404405	0.393408	0.626593	0.0901435	0.682879	1.03587	0.392861	0.142668	0.301006	0.643285	1.4305	0.159739	0.865072	0.436256	0.697708	4.24033	0.529648	0.202404	0	5.19004	8.96079
Bra002563	2.81348	2.48509	2.17617	5.54777	0.788139	1.00205	1.83905	6.73831	19.1476	0.252402	0.678503	0.702295	2.37378	1.62606	0	0.28276	0.107616	0.117588	0.761659	0	0	0.102624	0	0.368408
Bra002564	49.6622	102.6	76.4469	106.414	58.7145	59.06	89.6981	83.5405	50.9835	66.8958	65.6319	55.2956	98.4758	63.4217	72.9926	78.0188	112.407	100.561	127.929	45.519	24.2833	43.0827	58.335	73.5286
Bra002565	14.7098	13.1661	13.9825	13.9033	16.1871	14.9452	12.3139	9.20201	8.13819	10.1607	10.5551	7.68058	6.06698	5.52842	4.75062	3.63845	3.44724	3.07984	2.55023	2.09722	1.15582	3.29299	1.76752	1.88991
Bra002566	24.8382	29.2032	23.7237	33.1082	22.2578	19.811	24.0455	25.8898	20.4961	26.2101	24.2429	27.7498	37.8702	22.0961	27.1257	22.2512	42.5797	39.8906	43.5271	44.2247	31.7397	37.1974	31.0908	22.6591
Bra002568	37.2614	45.3242	40.6143	39.8967	44.8496	38.1487	45.0365	60.7751	64.3406	55.7722	61.8409	66.1963	75.4584	91.9957	83.1249	81.2341	76.3674	102.297	79.2815	107.351	120.397	106.581	123.331	135.473
Bra002569	6.66352	10.2459	12.122	9.14115	18.8389	15.7857	13.5333	6.87568	8.51741	20.5035	18.3335	16.0439	9.93831	6.78478	26.6399	22.2099	21.8787	12.4485	18.1339	28.8629	25.5278	27.6735	20.1638	20.0726
Bra002571	5.44522	7.23521	6.74175	6.83531	5.84364	6.1672	7.45319	5.42679	4.52053	3.8881	5.32667	4.47548	6.49017	3.67599	5.33826	5.69802	6.26582	8.4506	8.11506	8.48514	6.31527	6.2347	6.15293	6.3973
Bra002572	1.87393	1.23842	1.09242	0.39441	0.914702	1.32356	1.88416	1.12646	0.530702	0.287052	2.47294	1.98211	0.832102	0.614258	0.0533055	0.340753	0.0854895	0.525392	0	0	0	0.147362	0	0
Bra002573	0.927983	1.69087	1.9994	0.876984	3.91001	2.81665	2.49767	1.13611	0.324194	4.47184	2.14432	1.83185	0.954631	0.393532	5.05677	3.23263	4.05257	1.71685	0.943093	3.20515	3.33869	3.53353	0.82829	0.560007
Bra002574	2.25435	2.03371	3.88779	1.39182	2.20218	3.53032	1.9779	0.813833	0.570311	0.840214	2.86945	2.48473	1.04796	0.18697	0.368907	0.475025	0.165219	0.201311	0.074401	0	0	0.570314	0	0
Bra002577	0.359207	2.27048	7.07581	0	6.55905	13.19	5.81861	0.86055	0.256358	2.65772	10.098	4.66666	0	0.231011	0	0	0.061961	0	0	0	0	0	0	0
Bra002579	65.6889	63.1717	64.4226	73.583	72.4846	62.7472	79.9516	94.254	94.2893	69.0745	69.6054	95.4439	139.124	114.718	80.928	80.3806	103.284	125.722	105.94	91.2299	76.7416	78.622	133.733	132.003
Bra002582	21.9304	35.948	32.9696	36.1127	34.3972	29.6558	31.4687	23.9504	16.8736	47.1529	34.2874	41.6894	16.6555	7.14374	41.4507	34.8159	37.4967	15.0406	17.866	30.8821	42.6008	53.7287	64.1777	52.0199
Bra002583	5.41285	5.8337	9.36777	13.3406	10.0684	8.92513	13.191	24.7313	26.0663	11.7267	12.4012	15.1429	20.8007	15.6071	16.5225	22.1082	25.7161	7.59454	10.7738	12.9438	19.335	12.5309	15.4194	15.804
Bra002584	0	0.651977	0.555275	0.090754	1.04027	0.964999	0.489063	0.465371	0.202664	2.33634	2.36334	1.93207	1.16936	0.328676	3.11797	4.4564	3.86321	5.13713	4.95726	11.627	4.21512	5.20687	6.17515	8.40385
Bra002588	24.6288	25.1798	28.7103	26.1468	28.3228	28.9505	26.3275	18.7441	18.5313	25.0225	28.9677	26.5641	24.6561	16.5705	24.0459	27.9573	29.8128	18.3561	27.6686	28.7434	23.8546	25.5805	25.8303	25.3704
Bra002589	21.1915	21.7896	18.8424	41.4615	18.9489	18.1903	22.2978	39.5382	55.5618	17.4241	27.4572	29.4785	48.1944	67.2222	23.1863	30.6283	28.4817	56.8117	47.1667	44.3693	33.7481	33.2812	48.2351	43.482
Bra002590	17.4229	13.2613	10.4713	15.1523	10.7845	8.83388	12.3449	18.5391	21.0712	13.483	13.1897	14.3561	20.0483	22.0315	11.2946	9.7539	10.2786	10.3102	12.0736	5.04558	6.06994	6.37108	6.28716	6.51627
Bra002593	11.2489	11.0736	10.895	7.66778	9.18998	8.10566	9.96646	11.5182	14.0951	5.78453	11.1296	10.6061	10.8098	13.5772	11.6943	13.7667	10.3276	11.9266	10.0163	13.6523	12.7831	14.017	15.8002	12.6302
Bra002594	12.8132	16.3438	13.9198	36.8857	27.0043	15.1383	21.9659	16.1351	22.1435	32.3216	12.3972	19.5558	16.6395	6.76878	75.0522	57.0462	49.0509	11.5455	17.8306	34.5071	36.9891	24.8632	6.83936	10.0975
Bra002595	0.862869	2.09639	1.31863	4.79319	0.758539	0.68558	1.64561	1.51364	3.75815	0.516016	0.386443	0.174145	1.58815	1.83149	3.40724	4.27445	3.08685	3.40705	3.8686	3.94586	5.12786	2.93171	5.68948	4.92148
Bra002596	12.0914	14.8465	23.244	7.86718	22.1384	27.7444	19.8767	8.78767	6.75435	14.5145	18.1205	18.0451	4.13291	7.15664	11.0202	10.7927	10.3109	2.95405	3.08545	6.50348	6.39721	7.02092	2.1358	1.3621
Bra002598	7.40572	4.19722	3.20544	4.79694	3.73589	3.07244	3.47873	5.50487	3.72942	2.61758	3.53017	4.0692	6.22478	3.75261	4.64045	4.2896	5.05855	4.70352	3.67821	1.51231	1.03424	2.16309	2.10752	2.2644
Bra002599	57.0782	24.5097	10.9808	42.3691	8.11956	7.10571	14.2397	45.7687	46.3504	13.3534	17.8202	23.7027	77.3046	69.8578	8.81392	10.4203	14.79	55.11	34.8614	6.53966	1.60614	5.95569	16.0175	17.1477
Bra002600	10.1089	8.91788	9.42816	3.77634	10.2001	8.77084	9.4286	4.12403	1.89529	4.98321	6.40167	6.73991	4.45556	1.38822	3.45007	3.59292	2.84314	3.05668	2.81406	1.4567	2.48989	3.70015	1.68339	2.04236
Bra002603	14.1607	16.4268	14.874	14.2352	10.8038	11.4817	16.6133	16.705	22.7967	7.2695	12.9048	15.9473	12.5995	22.0915	7.52431	8.86016	8.28687	9.69667	7.45351	4.1446	6.89512	6.39764	8.89704	7.60054
Bra002604	52.8332	38.4177	44.0066	33.9654	56.5784	47.3215	52.4879	40.6087	24.2791	60.4902	55.0011	69.7724	49.3582	30.694	28.359	32.9972	35.5882	46.3235	27.6202	7.81337	6.61831	12.7578	30.9655	20.8868
Bra002606	13.8577	12.9814	9.6903	8.39205	14.9916	10.822	11.996	11.9911	11.386	30.5226	19.9573	21.9892	24.0481	21.2664	29.8129	30.6263	29.6778	34.9488	29.231	40.3965	44.4833	39.1092	37.1104	33.7715
Bra002607	4.45585	6.79321	8.44385	10.2115	9.09215	8.55986	10.1961	18.5641	17.123	10.2656	16.192	17.8461	35.786	26.2812	15.6093	19.3586	23.9315	53.8439	41.0411	20.5689	18.8017	21.9837	49.7272	57.669
Bra002608	29.036	17.7938	31.47	14.3977	34.6699	38.2273	26.3279	17.4837	12.4191	26.1625	27.3392	24.3998	17.6347	13.3586	13.1167	12.0617	12.3761	17.3784	10.2695	3.4494	2.81567	7.38778	7.14066	6.87944
Bra002610	13.4561	22.0519	31.8161	22.1414	26.6785	27.8194	27.4781	16.5898	8.97263	12.1643	16.3189	13.5683	13.0203	6.73549	10.5825	12.5072	15.1079	8.40069	9.87529	2.00907	0.350351	4.68668	4.51004	6.38297
Bra002616	18.8588	19.2081	20.4909	12.3255	29.3589	28.3046	22.2637	19.567	14.3362	30.7349	29.1412	26.4563	21.3505	19.2172	31.2782	27.7078	27.4536	26.1185	25.8553	31.5045	28.6763	28.1139	26.0987	25.09
Bra002617	19.7189	23.1862	71.2649	6.69854	131.13	147.905	98.5355	16.5376	5.71639	178.594	267.829	177.225	9.92382	1.95442	37.9609	48.1531	34.1186	5.43205	3.22226	5.6029	6.85084	7.37812	2.20398	2.1322
Bra002619	0.376132	0.636028	0.934079	0	0.376443	0.297922	0.201174	0.117414	0	0	0	0.042309	0	0	0.316192	0.302603	0.176212	0	0.410594	1.91614	0.352017	0.995262	0	0
Bra002621	35.8653	33.4311	31.589	27.6116	34.2053	31.8391	33.0454	27.0814	29.9067	28.6804	30.3679	31.1688	19.4807	26.1169	26.3736	25.5387	21.0085	18.1642	17.8829	35.0694	32.664	28.5465	21.3392	22.6704
Bra002622	4.8017	5.07802	2.282	4.2191	3.25334	3.055	3.02815	3.96007	3.6503	5.33614	3.72412	3.52756	5.39781	3.588	5.94363	5.13039	6.65929	6.18012	5.58728	7.63449	9.67192	8.70478	7.29077	6.73451
Bra002623	125.094	128.97	95.6575	153.508	71.7923	71.0879	89.2274	127.055	145.256	58.2705	77.2424	93.3089	145.585	142.752	71.8725	82.6278	83.2804	93.9192	104.696	54.8398	49.47	66.8748	67.6039	70.497
Bra002625	16.5879	25.7135	16.6661	31.8919	7.19847	8.98052	10.2453	11.5582	27.7545	2.68898	4.99985	3.86529	6.66511	10.2673	2.39269	2.12751	1.81198	1.39418	10.2626	3.97527	1.69358	4.12885	6.74006	9.16022
Bra002626	0.0264085	0.493351	0.18563	0.106563	0.194639	0.221829	0.18997	0	0.0222455	0.429261	0.117396	0.26591	0.24312	0	2.69617	3.0608	4.09882	2.73056	2.00094	3.01352	2.75655	3.46872	4.37983	2.71708
Bra002627	0.043243	0.284604	0.335906	0	0.0823535	0.185561	0.0719695	0.058188	0.029309	0.133425	0.797867	0.719966	0.20016	0.044318	0.435726	0.610829	0.647316	0.377799	0.693241	2.52339	2.24194	1.86311	1.87087	1.99114
Bra002629	20.7448	45.8793	20.6468	75.1332	32.3346	36.3995	18.6763	16.7071	61.6868	45.5565	33.1296	32.7944	21.2507	27.7155	97.4005	104.565	78.8654	30.7102	84.1658	182.266	234.829	116.282	127.022	119.825
Bra002630	18.5154	23.1708	22.8732	21.4487	23.102	21.5455	21.3975	14.3729	15.5902	22.3312	17.8995	19.5574	17.1024	13.0991	21.4986	21.2291	24.6725	17.3432	18.1236	24.7313	22.7073	25.1093	17.0143	15.9507
Bra002631	1.61294	1.55024	1.52695	0.554191	0.942662	0.619058	0.627024	0.688745	0.34105	0.111122	0.268352	0.223551	0.544539	0.354106	1.08574	0.792005	1.00107	0.48144	0.64125	1.1286	0.58182	1.09143	0.421282	0.836245
Bra002632	18.7922	21.0318	24.7896	20.1485	46.7708	41.3468	33.0143	35.8574	27.8784	74.5508	51.1437	45.8075	56.8237	35.7578	79.8926	63.1154	59.5745	79.4949	52.1759	46.4184	51.2402	41.4976	61.311	57.6416
Bra002633	8.1014	7.29717	6.86007	4.29029	4.27961	4.62398	4.99521	4.66172	3.47422	2.43679	4.02955	3.75082	4.21365	2.52783	2.57411	2.83842	3.32359	3.8447	2.63175	2.05254	1.39352	1.95221	0.934342	1.46731
Bra002634	45.1849	46.1613	49.7022	48.7878	34.1381	38.6278	39.838	37.7471	38.7418	32.1723	33.3133	33.9739	41.1428	37.6779	18.8978	20.5126	19.3954	36.4161	25.5402	14.0877	14.5939	17.9765	18.6741	19.6793
Bra002635	0.267027	0.813515	0.102938	1.35053	0.0481555	0.0262535	0.0766905	0.388501	0.665922	0	0.02476	0	0.095192	0.096416	0	0.030842	0	0	0.165603	3.54239	1.45938	1.32366	0.60235	0.566482
Bra002636	7.10929	1.40533	0.698954	0.286635	0	0.598051	0.0407135	0.0441895	0	1.44102	0.491833	0.394521	0.112154	0	1.1785	1.0932	1.46892	0.172496	0.228684	0.5903	0.264836	0.313211	0.199243	0.049748
Bra002637	11.5107	14.7905	17.838	7.10083	19.5868	18.0528	16.5495	8.22545	9.0003	22.3217	18.696	21.0897	19.6894	17.93	25.3964	21.2679	25.8849	23.1182	21.6952	23.6824	24.8124	23.5951	22.2947	20.4788
Bra002638	6.90743	3.15174	2.82189	2.21011	3.48317	4.69363	3.4144	5.84929	10.2591	10.7632	8.99825	16.7359	22.4965	38.0735	8.03728	7.1953	7.41229	18.3899	11.6707	1.88263	1.57838	2.06633	1.33111	2.97178
Bra002639	12.1519	9.57956	7.57373	13.0177	7.57008	6.89023	9.09612	15.948	13.3403	17.4749	15.2875	22.8059	82.3923	50.6784	21.8467	20.8405	38.6786	93.8434	75.9811	22.5585	17.3061	19.5376	9.12442	8.18249
Bra002640	10.4935	8.4754	7.2441	9.91707	4.02246	3.52301	8.20071	8.5686	4.61247	2.79451	3.6588	4.50553	10.9212	4.95836	1.62484	3.02429	2.94476	3.74162	6.50233	0.82717	0.801982	1.89516	1.50174	3.51726
Bra002641	8.78508	7.03356	7.38466	5.42366	6.95161	7.65415	7.64594	7.31692	6.63627	6.53432	7.85665	9.30406	8.86508	7.36056	8.18824	7.94433	9.25254	9.7731	7.97921	8.1907	8.02152	8.80227	9.39307	7.12085
Bra002644	3.23491	1.72872	0.041091	6.26018	0	0.135054	0.532577	2.31938	3.1094	0.199948	0.182341	0.056928	0.904377	3.03273	0.982684	1.37234	1.42275	9.08424	7.01056	2.33246	4.38445	2.67794	2.97449	5.03167
Bra002645	109.299	69.8307	49.7246	65.0867	40.2527	46.1892	49.9007	66.2869	67.9898	39.6203	37.9046	50.4836	47.0514	55.6094	16.2537	16.4207	13.2553	14.907	9.58793	5.73916	8.14568	15.0664	18.6483	11.6499
Bra002646	10.8415	7.0279	6.71964	5.53765	5.48427	6.58711	6.02083	4.12354	3.47027	2.13161	2.82924	2.39208	2.09667	1.93505	0.543685	0.620468	0.389055	0.940004	0.698762	0.063758	0	0.690142	0.116522	0.031002
Bra002647	32.1095	25.6657	27.2255	24.7336	30.4485	29.6586	27.9885	22.5088	25.7159	26.2191	23.5454	25.3753	18.7415	21.0556	33.335	33.6306	30.1173	20.1315	17.9151	22.7308	24.617	28.5776	27.2729	21.7742
Bra002650	11.0256	10.041	10.9234	6.76544	9.81475	8.64187	9.51148	8.22415	8.98909	5.31988	8.07693	7.37531	8.0944	9.23279	9.45339	8.15016	10.2859	10.5977	9.55987	9.72409	8.35485	10.4516	6.76979	6.44169
Bra002651	28.8266	22.527	21.0297	18.4469	29.5485	24.8607	21.0726	20.5936	23.4395	31.0445	29.2707	28.4612	22.2251	25.464	29.7628	29.6502	27.8931	20.1423	18.8378	24.4718	27.948	29.0997	23.189	19.7148
Bra002652	103.984	113.355	137.809	102.205	115.517	123.536	107.664	81.4577	82.6194	79.7587	88.3183	73.6525	64.3737	57.018	51.7127	52.8544	41.3277	39.0832	35.7037	46.0139	49.1287	53.7215	39.1724	35.9195
Bra002653	0.96771	1.37542	1.39813	0.515955	1.63822	1.79775	1.36451	0.725238	0.169132	1.62763	3.28546	3.75558	1.86405	0.674141	1.41867	0.567513	1.05916	4.41275	0.49971	0.906452	0.18649	0.857336	1.52496	0.349206
Bra002654	7.99193	7.303	8.66109	4.9576	14.5314	9.54762	9.9281	9.02399	5.72957	11.4906	16.1967	16.4815	12.2685	7.42899	15.2327	14.6246	24.2357	23.5389	14.9298	23.0903	16.4306	19.3181	20.1632	14.5196
Bra002655	25.4999	22.9771	21.439	17.0923	34.2248	26.1008	28.692	25.1272	19.6124	90.5428	47.758	73.7476	76.1137	37.8978	58.9255	55.1884	69.5053	69.994	56.805	34.739	33.062	43.3002	96.4729	77.0945
Bra002656	22.3591	15.1724	16.0958	12.3993	8.34254	13.0019	11.6177	10.8413	11.9019	3.23894	5.83013	4.46626	2.72722	6.02104	4.9375	4.41088	3.90828	3.15267	1.78308	3.74994	2.6671	5.74673	2.37554	1.91879
Bra002657	0.399427	0.19671	0.566443	0.107325	0.342894	1.09146	0.307911	0.301381	0.13676	0.416183	0.345718	0.647635	0.428976	0.138299	0.0958705	0.155375	0.163268	0.219564	0.312796	0	0	0.087481	0.0468945	0.137062
Bra002658	5.12462	0.899792	0.567936	0.269366	0.837906	1.06691	0.3969	0.682866	0.31609	1.58452	1.03183	0.639867	0.398133	0.135549	0.964031	1.06976	0.847772	2.67896	1.70334	1.61491	1.39297	3.14988	16.1674	7.23389
Bra002659	5.64557	3.57173	6.58668	2.2793	6.24258	5.68808	4.90114	2.72535	3.32666	3.8848	4.73978	4.90409	2.45097	2.95373	3.91615	4.03107	4.53401	3.28105	3.40476	3.9398	3.62141	3.66861	4.37269	3.8051
Bra002660	13.8773	23.7894	38.2109	8.91991	38.9831	41.683	27.6169	10.5082	7.49219	55.0714	50.264	38.8278	7.63396	7.86482	55.8914	44.0466	37.7616	15.5471	13.1931	35.5837	36.3652	33.7824	18.5121	15.4254
Bra002661	7.47763	5.12715	3.88045	5.20758	3.70537	3.05839	3.82251	8.45917	7.41683	4.04632	4.174	5.30507	14.4836	13.0222	9.90145	12.0569	12.8775	26.5825	20.8653	22.8596	15.9604	19.2625	23.3644	25.9781
Bra002662	88.7177	68.2769	61.4779	63.762	55.1258	60.6668	54.1672	68.944	74.9548	56.7284	51.9759	50.5663	46.9208	66.087	56.1111	50.4811	37.3257	33.7988	34.1225	56.2531	64.171	58.4738	55.1385	53.8205
Bra002663	4.49764	6.00339	6.95744	3.47878	7.4467	5.80814	7.22197	5.09344	4.38132	3.96944	5.29875	6.40461	7.4398	3.4501	5.3418	5.10578	8.38813	11.5423	7.09173	7.12533	4.52149	6.5445	5.67278	5.46732
Bra002664	7.41113	6.70918	5.91924	4.25838	3.34531	4.42248	4.86738	4.19033	2.83962	2.37355	2.57398	2.891	3.45598	2.33541	5.30038	4.67591	6.78551	6.88942	5.42231	4.17693	3.19459	5.50632	2.89722	4.41903
Bra002665	75.9052	165.412	370.842	77.9276	365.638	437.122	320.652	73.9664	31.0497	199.659	215.091	167.986	34.2452	17.7248	63.3003	68.7968	52.8543	17.909	14.2201	16.6472	20.0957	43.5311	24.6798	12.1677
Bra002666	62.4952	64.8918	62.1249	54.5771	49.2675	53.1887	57.9221	42.2059	32.8572	37.0199	42.0469	38.9963	32.4983	21.5113	24.1408	27.5002	28.4088	25.2599	22.3461	25.4013	24.7468	29.5943	19.9015	15.0743
Bra002667	14.706	13.6632	9.83938	12.7593	7.80307	10.0834	8.96058	9.47524	10.07	8.7282	7.19689	6.18279	6.73401	11.7679	7.92158	8.30154	5.94146	4.87738	6.29229	9.01603	8.05636	9.22974	9.81832	7.09523
Bra002668	11.1814	14.3198	11.6253	10.4109	12.2302	12.6369	13.6953	12.8572	11.7553	15.9743	13.5699	17.9608	15.9495	17.6937	38.5825	36.9773	40.7475	27.6543	33.2265	31.6311	33.8294	33.368	28.9553	27.573
Bra002669	23.9007	39.4046	62.6062	28.8804	77.673	73.0703	72.1618	43.5597	30.8306	57.3351	67.6561	70.0476	35.2507	32.6202	59.6236	59.9522	58.672	28.3872	24.2299	14.4415	15.2075	22.4786	15.8427	16.1531
Bra002670	10.1479	9.61386	9.00825	7.17362	12.3766	10.1345	9.08426	7.81581	6.48757	7.42494	8.57988	8.41887	7.21241	6.17819	7.57153	8.09632	7.90852	7.30751	6.00436	8.82316	8.45195	9.47036	6.61881	6.84509
Bra002671	44.9983	48.2299	40.5963	46.9963	30.4305	25.8016	35.0109	36.9764	25.5382	15.9626	24.4673	27.1703	34.3874	26.0005	22.3291	26.8702	31.7265	42.7304	40.732	20.946	11.9537	23.8139	30.7202	31.9909
Bra002672	27.0317	24.5343	23.3502	17.4768	18.8446	19.0808	21.3003	25.7346	26.5675	16.8775	20.5017	22.4151	20.2877	31.5981	19.9297	20.7634	17.1759	22.9197	22.1566	15.2597	18.5097	17.7746	18.9388	17.4037
Bra002673	41.3519	33.3461	29.5243	39.9087	18.5101	20.2514	26.1648	38.8409	36.4999	27.9591	19.035	24.5922	32.9958	43.3541	20.4316	20.0906	21.1136	30.4091	28.6093	9.09747	8.43344	12.5923	9.22017	9.66555
Bra002674	6.17608	63.9546	38.3371	66.8601	44.5927	37.2783	35.8172	17.1794	40.7423	26.2893	11.0785	17.1932	10.8896	9.96273	105.857	124.488	113.038	25.33	98.6365	358.296	613.745	258.302	264.033	140.323
Bra002675	87.2537	93.0992	73.8669	110.653	89.8472	72.1499	85.2407	126.923	126.743	124.278	96.2426	113.884	143.809	162.866	152.142	133.04	129.106	140.767	134.985	131.609	147.273	152.034	205.503	205.577
Bra002676	2.05477	1.32192	1.29831	0.988109	2.43317	2.25199	1.59386	1.24352	0.351712	1.35542	1.47752	1.36782	2.07579	0.778555	1.55766	1.67149	2.64	1.33452	1.25771	1.23846	0.785038	1.50728	1.55893	1.86093
Bra002677	28.0034	21.8675	25.2811	15.4463	22.7984	22.9245	22.3013	21.0588	18.0827	14.0307	19.5594	17.5484	14.8328	18.4252	19.4729	19.838	19.4701	18.734	15.7017	19.6944	17.0698	21.4789	16.2497	15.4917
Bra002678	53.6787	40.7776	33.5366	37.0273	38.3058	38.192	32.3138	39.4302	41.013	56.9766	41.2367	43.0388	36.0961	54.088	66.8336	59.6404	48.975	38.0823	33.3704	72.2952	102.688	72.9392	66.0929	57.3282
Bra002680	0.168749	0.354007	0.540389	0.213195	0.325461	0.511815	0.496164	0.357525	0.099812	0.302785	0.44064	0.300949	0.691172	0.186507	0.940495	1.96872	3.05409	0.603802	0.48815	1.20935	0.804746	0.524177	0.319074	0.199607
Bra002681	5.84751	5.20307	4.26645	4.16981	3.79921	3.20792	3.71197	3.33201	2.36832	2.52466	2.81573	3.29999	4.6587	2.79403	5.02192	4.56907	8.42553	6.53376	4.07786	5.69374	3.75001	6.25075	3.85778	4.19508
Bra002682	4.69175	2.82427	2.84744	6.98458	1.79589	2.49105	3.90009	9.08831	8.29212	1.63447	2.52197	3.00426	7.95872	8.37874	0.165095	0.594951	0.798791	1.4366	2.67998	0.075973	0	0.556346	0.264008	0.429897
Bra002683	10.9915	7.49972	7.35151	7.38017	6.90861	6.81238	6.64857	7.04223	6.91216	5.46888	5.42166	5.33584	4.45324	5.43825	7.40885	7.58833	7.65709	6.64111	6.56449	6.86968	6.00595	6.87701	6.07903	4.90268
Bra002684	58.0005	53.2728	58.0423	54.8257	80.2531	68.0191	62.1285	59.3172	49.9096	75.5761	67.9554	73.1436	75.9199	52.068	76.9245	68.6563	80.7083	86.0009	64.8208	65.0922	52.8283	69.8531	91.9041	88.9388
Bra002685	16.4055	14.6503	10.8816	9.30625	17.3626	13.1811	12.0294	9.13591	6.34475	13.4738	21.1123	22.9684	26.5288	9.20219	20.3342	19.6318	40.3199	48.4575	21.7081	26.1471	21.7949	40.0452	42.4486	15.7976
Bra002686	7.64611	10.2646	8.00243	5.19066	15.5577	10.611	10.34	7.67485	4.13114	21.5507	18.4656	20.4841	18.4258	4.31306	25.0027	20.9581	27.7698	20.7233	12.8516	48.9899	39.1411	47.7434	37.3283	16.5847
Bra002687	1.70505	2.30635	0.517039	0.511021	0.453159	0.509883	0.227806	0.090359	0.161504	1.49974	1.16401	1.44289	1.92311	0.674232	10.8273	8.7239	21.5585	18.5284	8.15151	21.1643	16.1107	26.5182	15.2575	5.63547
Bra002688	0.867626	0.224872	0.932062	0.199263	0.831859	1.3473	0.789869	0.212587	0.083952	0.834558	0.785587	0.875833	1.06341	0.421474	0.213786	0.212455	0.094586	0.192888	0.445763	0.606359	0.271407	0.499733	0	0
Bra002692	4.43062	5.73812	5.42981	4.69827	3.1365	3.40816	4.37516	4.97335	5.06171	3.41575	4.03138	9.11463	12.6145	15.7524	3.16706	3.45177	8.13028	17.9558	12.8899	3.87501	1.46319	3.00613	9.01047	7.02231
Bra002693	0.895594	1.95204	0.856514	1.59393	0.820528	0.939928	0.426389	1.23639	1.66639	1.56652	1.51509	4.12806	4.91072	1.94809	2.00942	2.14	3.49502	6.60987	3.7022	6.07634	3.24144	3.86709	11.4161	6.35702
Bra002694	0.704281	1.07131	0.829043	1.38695	0.645795	0.527946	0	1.13542	1.40212	1.25915	1.21171	1.91791	1.7342	2.18575	1.47033	1.69751	1.765	2.50346	1.87673	2.4836	2.37124	2.6109	2.61838	3.24691
Bra002695	1.69491	2.95786	4.68882	0.700697	3.21353	3.09164	3.64451	2.61031	0.68857	1.75947	3.07415	3.39664	2.15022	0	3.39011	4.52994	2.29846	0	0	0.696406	2.0525	1.73473	2.14883	0
Bra002696	11.2606	22.5896	38.6018	9.03862	30.6822	31.2241	47.8969	15.0573	3.96198	47.8782	77.6292	56.7343	6.17667	1.70445	107.653	135.571	64.2782	0.436285	1.42723	16.0911	44.2606	34.4513	24.2968	2.91228
Bra002697	5.07642	4.00697	3.75954	2.89927	8.23876	4.07855	8.75009	15.6586	3.78226	12.4497	19.1201	18.913	44.4446	15.3674	34.1045	28.6164	45.2308	37.2847	8.71851	9.1159	14.2796	15.5423	10.7992	2.03005
Bra002698	0	0.233666	2.07801	0.118596	11.6473	3.1047	2.53051	1.22785	0	2.20662	8.98208	2.47404	0.740487	0	1.39626	2.32158	3.22578	0.726514	0	0.176854	0.190213	0.744571	0	0
Bra002699	5.62278	7.65441	5.09419	6.79686	6.01076	5.04212	6.96483	9.56031	4.83278	3.28659	4.03497	4.71865	21.526	13.2011	7.66359	8.31233	11.982	49.0714	56.9592	14.6209	5.89618	7.63228	10.7401	11.5593
Bra002700	2.57414	3.94681	2.88554	3.0708	2.12834	2.59384	3.26569	2.38051	1.47639	1.31387	2.4362	2.18991	4.8894	1.83226	2.254	2.65962	5.77839	7.31887	4.56338	2.60295	1.82676	2.87492	3.16702	3.88494
Bra002701	4.01953	3.58681	2.72893	7.12935	3.13794	1.95124	4.93179	10.1391	5.42976	5.46372	4.27548	6.97991	33.4757	13.431	4.46441	5.70334	10.7674	40.3666	27.6288	5.22528	4.09632	4.03806	11.7174	13.5559
Bra002703	10.2206	26.7904	20.2962	17.4387	25.999	22.4215	24.6941	18.9421	8.90648	22.2227	17.5705	21.1831	21.5773	11.0018	58.0235	53.3693	68.5072	26.1105	32.5273	64.1371	68.3999	69.8517	44.1593	31.8274
Bra002705	1.90462	0.810762	0.354852	0.511952	0.796689	0.415279	1.27787	1.21214	0.637974	0.280141	0.499793	1.34946	4.59539	2.17411	0.393827	0.315685	2.59316	6.27416	4.30284	0.970773	0.381524	3.46622	10.0949	5.16331
Bra002707	2.12033	0.951684	0.485312	0.513933	0.827159	0.437944	1.46307	1.22894	0.670206	0.332197	0.553673	1.4467	5.08782	2.20142	0.425407	0.440823	2.88064	6.75428	4.91994	0.916579	0.290651	3.65623	10.9327	5.09667
Bra002709	84.4023	96.9304	86.7401	82.2205	164.211	102.737	103.682	67.0092	46.0968	292.013	184.652	196.601	112.266	79.3879	239.662	231.703	257.806	128.432	90.6332	291.566	278.14	329.518	135.766	62.3671
Bra002710	107.424	150.946	173.64	81.2807	175.005	151.537	170.253	151.223	120.974	120.999	130.452	177.09	248.223	258.945	158.334	153.965	139.937	234.452	217.513	299.692	277.694	221.203	274.598	223.824
Bra002712	2.92869	6.16736	3.04524	2.66642	1.45901	1.46971	2.26467	3.65957	3.31115	1.1305	1.62075	2.80564	4.59861	4.47261	8.04622	6.55386	8.64271	9.43758	8.69895	25.3226	20.3556	18.5984	20.0499	16.9864
Bra002715	9.66114	8.9655	9.45552	6.84933	5.77248	6.48245	6.2308	4.98915	3.27436	2.21177	3.7201	3.1091	1.71753	1.35825	1.06751	1.20835	1.25159	0.980557	0.468979	0.917835	0.479894	1.51194	0.038042	0.108272
Bra002716	31.6402	38.1621	34.5504	28.4106	38.4684	36.5179	33.4497	31.1203	22.5721	31.7443	37.3468	36.2784	42.9426	25.1245	51.459	52.5692	60.1888	58.9663	59.3832	54.9334	46.0845	50.638	47.2016	55.2699
Bra002718	161.193	766.8	565.412	1094.74	388.063	301.695	619.345	594.184	718.789	194.527	260.613	303.309	829.454	684.331	680.308	1024.06	937.891	1169.39	2328.94	991.506	854.861	765.533	1621.38	2557.4
Bra002719	112.054	441.23	360.905	497.976	252.577	225.982	346.084	316.777	528.823	137.928	187.093	222.914	350.413	568.94	436.471	580.142	380.721	474.526	912.827	521.148	650.971	395.8	933.489	1425.92
Bra002726	1.10308	1.21143	1.33061	0.834059	0.409226	0.52161	1.57476	2.32059	2.22925	0.171237	1.10887	1.67845	4.84615	11.402	0.028107	0.40293	1.88551	9.14814	7.404	1.01092	0.0891075	0.352565	3.19933	5.17915
Bra002727	5.57334	3.38634	2.75516	3.58223	2.78031	2.79682	2.63348	4.68105	3.1521	4.34169	4.31857	4.14509	6.24019	5.54181	4.17836	3.79194	4.92204	3.96938	4.00926	6.26376	7.9389	5.89095	4.81179	3.5589
Bra002728	44.8093	40.2464	36.8117	79.3788	19.1155	22.0074	28.2569	67.7102	80.0915	16.0527	21.9312	23.5347	42.2394	69.127	12.3075	10.6546	13.2802	23.1721	19.5451	8.42017	5.2189	11.5208	15.0865	14.0503
Bra002732	41.5791	27.972	27.6165	27.0171	30.5096	27.0194	24.4442	23.617	18.8822	39.0637	26.3662	27.4588	31.4359	19.4022	26.9171	25.6561	24.2895	30.4702	24.5231	18.8906	19.3086	26.1454	22.3905	21.5336
Bra002733	1.81458	3.15121	1.0886	0.446924	2.77633	1.86396	1.46148	0.702707	0.505856	9.17471	5.74505	6.13433	1.43609	0.662554	24.9971	21.3758	17.3253	5.73251	4.37824	16.9791	17.6299	17.8395	6.48121	4.45117
Bra002734	19.1164	16.6557	20.9214	15.1274	20.8518	20.082	19.8318	17.6239	12.198	11.6529	13.6331	10.0774	20.9269	10.6228	9.06123	9.53666	15.6821	20.977	15.4824	12.6893	6.93261	8.78896	8.39914	7.72673
Bra002736	24.8493	24.0474	24.9133	16.6555	41.6342	21.8724	36.1541	21.578	10.7931	36.0101	56.9892	65.4971	128.259	40.8804	75.2674	80.5831	139.54	172.581	87.4564	76.0943	45.262	101.636	69.3779	44.3734
Bra002737	31.8425	29.9634	30.1729	31.6035	23.8001	20.6917	29.1293	40.4014	49.8427	15.4268	21.3122	21.5523	26.2936	36.8712	14.9331	17.3124	18.1245	20.8463	15.5076	17.9615	16.0655	17.7576	15.23	13.0736
Bra002738	4.27656	3.91721	3.70164	2.40927	2.55438	3.56379	3.08628	2.36917	2.06406	1.62673	2.48838	2.68118	3.22933	1.7992	3.16858	2.53841	3.82715	4.31561	3.08964	3.45288	2.13856	3.26432	3.15251	2.86884
Bra002739	47.6804	40.3336	30.0778	38.1409	21.3359	22.7301	26.079	28.3702	29.0037	17.5448	22.7434	23.4663	33.6381	30.8413	9.55184	12.9314	16.6845	28.0823	27.6168	4.94468	2.34348	6.61722	10.9615	15.8062
Bra002740	22.2212	26.6231	20.2341	24.5483	11.9836	13.236	15.1593	22.5635	28.5264	10.5866	10.386	10.6955	14.4159	20.3769	10.8396	11.4286	9.80638	10.1572	10.4888	12.7452	13.071	11.0548	11.4723	8.92355
Bra002741	727.003	689.714	607.012	1027.31	398.383	505.717	579.786	864.138	1223.91	255.562	355.499	255.182	345.046	483.847	125.821	148.429	130.544	161.091	149.642	168.921	183.994	221.07	188.204	204.379
Bra002743	11.4998	12.9234	9.97679	12.3672	8.45	7.95508	10.073	15.6229	14.2036	9.74744	10.2971	11.5054	19.1637	19.4394	10.4924	10.4346	12.6805	18.8195	15.9209	13.3608	9.59951	12.3855	13.9628	11.7027
Bra002744	6.75332	4.47838	3.69819	2.76825	3.79384	4.56828	3.32834	5.2244	4.00687	5.64477	4.72654	5.78704	5.94747	5.96654	7.71446	6.81185	7.01494	7.74742	5.90726	7.59848	9.25151	7.88386	6.36232	7.19077
Bra002745	2.29589	3.75597	9.53971	3.0384	24.6318	12.1924	13.4515	3.71485	1.24543	1.44515	1.79828	1.71542	3.88101	1.50735	2.38161	2.24298	3.37545	4.85817	4.83108	4.98129	2.30927	4.97979	3.5595	4.21436
Bra002746	40.667	52.4608	57.0173	42.9143	39.5089	43.8845	44.2631	36.9772	39.2553	21.9158	33.1408	26.5783	24.9242	25.2929	24.4407	26.1424	26.2702	15.7844	15.2515	19.0761	16.978	19.4224	22.7617	17.0151
Bra002747	0.130455	1.58242	0.451103	0.424546	1.22743	0.964936	0.120264	0.143817	0.291846	2.01048	1.3238	0.405056	0.0997425	0.23726	3.7021	3.5266	1.95022	1.50376	1.66972	4.97946	6.39352	8.91279	9.17917	8.65801
Bra002749	13.1013	10.1252	8.07198	9.64288	10.1859	8.31725	9.39921	12.935	9.8912	8.80761	9.98215	9.5345	19.4607	17.4081	10.1955	11.9135	15.8029	24.2936	19.6514	13.3868	9.33903	14.8833	15.5081	15.7067
Bra002752	3.21353	9.74794	33.0149	5.92243	42.0317	49.8017	37.3965	8.07976	2.77562	19.445	32.6346	24.6371	2.79208	1.14587	6.91663	7.67291	7.66396	1.12317	1.2823	2.18183	1.55723	4.22841	1.19316	0.443242
Bra002753	11.3107	15.2626	19.9773	11.7644	20.7924	27.409	24.3539	7.35978	6.56173	12.854	24.8885	18.7467	2.76483	2.42507	3.30598	5.57996	5.18938	0.936203	0.925484	2.13722	2.01686	6.00929	1.96495	1.14044
Bra002755	9.38259	10.4199	12.3822	4.48808	15.6179	11.9283	11.536	5.74228	2.34508	6.70487	8.67417	8.97052	5.57862	3.3276	13.8012	14.145	17.9238	9.34037	7.13855	9.64336	6.60738	10.4415	8.00574	6.35109
Bra002756	5.56702	5.87011	4.79524	4.4116	4.9931	3.70086	5.52694	5.85362	2.85544	2.87478	4.77453	3.0569	10.0009	4.31534	4.32219	5.8032	7.7984	12.7988	9.03163	9.27165	5.50586	5.57656	9.02067	11.4127
Bra002757	4.50553	3.20209	3.12145	2.70433	2.57377	2.50072	2.84568	2.31801	3.45963	2.32452	3.02795	3.62133	3.57922	3.58291	2.00868	2.82762	1.48369	3.02175	3.31156	2.17858	1.67284	1.62013	3.83815	2.22666
Bra002758	14.8096	4.63815	3.50271	2.14605	2.90499	2.63231	2.50897	2.22037	0.876073	1.50342	2.68783	2.06882	2.03107	0.562555	1.26519	1.30674	2.02011	1.9945	0.383661	0.320755	0.148362	1.51929	0.848567	0.654712
Bra002762	0.944102	3.07905	1.78166	3.30215	1.0164	1.8862	1.31098	1.3129	1.93496	1.96484	1.47705	1.79561	2.28785	2.14441	3.53175	4.7573	6.45569	9.6768	12.4432	5.56477	5.23199	4.45199	15.8936	15.2971
Bra002764	1.32725	2.5258	2.2343	2.16594	4.80936	3.28354	2.86604	1.77962	1.59656	5.81116	4.36098	4.3386	2.42827	2.11599	13.017	10.8263	7.34228	3.51578	10.4295	8.59633	11.5722	9.24027	11.0849	18.4991
Bra002765	8.17935	12.1303	6.85995	14.4241	11.9513	8.65102	11.3135	13.1388	19.4848	13.0031	14.8127	14.9782	14.0298	18.1028	23.8535	27.4476	28.5025	22.4624	23.4146	44.3478	44.0319	31.4342	39.7134	47.7212
Bra002766	10.037	7.38237	9.17799	7.92027	15.2375	12.5263	8.51126	8.22247	11.2711	17.4793	12.1748	13.0589	13.9023	13.8321	17.5911	13.4791	15.26	16.811	17.584	18.7456	17.1759	16.0186	22.8232	18.5935
Bra002767	19.1112	25.2257	25.873	11.5237	33.7586	28.9396	21.0292	13.6857	12.5942	26.368	33.8762	33.3554	14.9417	20.5418	43.8333	41.631	33.5152	27.0599	24.5382	69.0299	81.5652	60.8289	44.1338	31.4901
Bra002769	7.38874	9.47266	17.0585	5.25151	19.5551	20.9873	15.8864	5.97959	1.99879	14.501	20.6817	15.0087	3.36796	1.27536	10.2328	10.457	9.17176	2.46754	1.40846	6.53771	5.3652	5.06154	1.50558	1.78236
Bra002770	41.4431	28.5553	28.3957	35.2101	30.9855	26.832	29.1519	35.4088	30.395	38.7102	25.3251	27.0127	28.5332	32.1757	22.018	21.2229	18.8635	20.5908	17.3868	16.1628	17.6413	22.8287	20.9311	18.778
Bra002771	19.1969	23.0783	21.1393	19.0048	15.8417	14.5218	16.8968	20.1003	16.4658	10.1435	16.1914	15.0941	19.7836	14.6405	20.9441	21.8434	27.2396	26.9581	25.3329	25.7236	20.3735	21.6376	21.0018	22.7063
Bra002773	0.09303	0.947457	0.919475	0.468922	0.864607	1.3999	0.164637	0.0788315	0.154093	1.48431	0.811841	0.37824	0	0	2.16943	1.6471	1.00039	0.194815	0.242836	0.292285	0.688398	0.588978	0.755231	1.50848
Bra002774	18.7732	23.2309	19.3595	24.86	14.8777	17.7043	18.4728	19.4903	26.8655	17.0699	20.7043	19.2113	18.9346	26.1063	20.2866	22.6809	20.1228	24.7983	24.2962	31.3523	27.1119	27.2683	28.3335	29.2272
Bra002775	15.3427	14.1199	18.2866	14.6757	12.9064	13.245	14.3719	13.2866	11.7982	10.7696	9.59099	13.7294	22.7725	25.7713	6.89947	7.04024	7.04995	18.1521	19.1726	6.00139	4.94752	6.1988	22.259	30.9618
Bra002778	58.8471	64.0321	76.3325	52.0843	84.3692	88.0203	73.09	70.6049	104.104	47.2217	82.7355	67.337	35.0249	82.624	45.0122	45.4597	34.2112	42.1115	31.5009	51.0477	54.3549	51.0739	56.624	42.3442
Bra002779	4.95702	2.82534	2.98233	4.59711	1.55656	3.13269	3.3274	2.62255	2.9292	0.175103	2.08526	1.49652	2.0381	2.11955	0.0732475	0.306161	0.124914	0.615743	0.326968	0.483906	0	0.94792	0.112496	0.303217
Bra002782	81.5997	31.3687	11.4976	53.9928	9.10956	9.64004	14.8717	31.503	48.3454	4.19947	5.72853	9.84234	34.4578	40.9329	1.18359	3.61323	6.18947	22.4857	27.7639	4.15758	0.747924	5.40436	29.4363	33.9958
Bra002785	27.6737	21.9644	21.4665	16.023	19.8272	22.6674	20.2529	19.7958	19.767	20.5348	20.0299	21.2555	18.7224	17.5554	20.0655	18.7543	18.8483	21.7625	18.1508	15.3605	13.2859	16.3424	18.2803	16.2817
Bra002786	24.2705	16.9473	19.592	23.7896	18.1653	18.9277	23.5871	32.2186	25.3329	17.1955	16.7077	17.1949	26.5418	19.1534	9.33701	9.66945	9.58655	8.53459	9.77973	5.88867	4.22802	8.19957	3.97022	4.65357
Bra002787	4.85939	7.2342	1.68692	8.45977	1.79347	2.33323	4.0642	7.61051	6.14699	3.12515	2.64351	2.90321	9.08674	4.79399	2.4806	3.07757	2.65151	5.5308	11.684	20.5052	25.5407	15.403	15.0759	8.43682
Bra002788	2.87638	8.96738	26.4778	1.72047	36.0528	42.4181	20.986	3.56682	1.50604	18.703	30.3817	22.6706	2.48534	1.30735	8.01011	7.26437	7.40342	0.872232	0.631084	3.89229	3.1555	4.88413	0.228006	0
Bra002790	2.47902	1.45869	0	1.29309	0	0.0545355	0	0.0991495	0.663107	0	0	0.047739	0	0	0	0	0	0	0	0.436582	0.103189	0.465548	0.254053	0.07953
Bra002791	4.47979	2.60784	3.23136	1.15373	3.40889	3.17584	3.0564	2.4082	1.34882	2.37027	3.37799	3.11694	1.61264	1.09094	1.90481	2.69771	2.08658	1.73736	0.779183	0.988151	0.559618	1.42973	0.93754	0.679635
Bra002792	7.50387	7.20322	7.14044	3.83555	10.3849	11.415	7.85029	3.10642	2.21099	15.1136	12.1785	11.9492	4.4016	2.92079	15.6877	13.5221	10.7871	5.5739	5.34424	11.9576	13.0181	12.133	7.07656	5.85454
Bra002793	7.0346	4.2048	4.16314	5.48254	2.97229	3.49601	2.95228	7.91051	6.22487	3.27519	3.40238	4.7102	10.2802	5.86842	2.81062	2.69955	2.8125	3.98679	2.69258	3.02038	1.71959	2.42163	4.08024	3.18771
Bra002794	6.10199	6.30664	6.48801	5.98732	5.91291	5.05147	6.87512	5.01054	3.67011	4.40438	8.02887	6.44192	10.0125	6.38682	5.39517	5.60464	8.29801	11.8343	7.14599	5.78955	2.29126	6.13822	8.07031	7.21737
Bra002795	11.6432	9.06447	8.33564	4.59621	5.4455	8.32287	6.08156	4.22372	4.95495	2.7071	4.23789	3.94457	2.76962	3.90543	1.94731	1.57273	1.15316	1.75765	0.757579	0.447541	0.583047	1.73731	0.401958	0.307595
Bra002796	8.67411	7.23771	6.9592	6.51159	5.8086	6.54193	5.35002	7.15041	8.12658	4.87301	5.04096	6.20695	5.32114	7.33706	6.84459	6.31359	6.38774	4.77218	5.69727	5.48461	5.17847	4.98489	4.45939	3.37063
[truncated: 25,893 more rows]

## Sheet: Supplementary Table 3
Supplementary Table 3. Summary of co-expression gene cluster.
GeneID	Gene Cluster	Orthologous Gene in Arabidopsis	Gene annotation
[truncated: 9,133 more rows]

## Sheet: Supplementary Table 4
Supplementary Table 4. A list of cell proliferation and expansion genes identified in B. rapa.
[truncated: 109 more rows]

[truncated: 4 more sheets: Supplementary Table 5, Supplementary Table6, Supplementary Table 7, Supplementary Table 8]
